# Supplementary material for: Ubiquitin ligase RNF20/40 facilitates spindle assembly and promotes breast carcinogenesis through stabilizing motor protein Eg5
Source: Nat Commun. 2016 Aug 25;7:12648. doi: 10.1038/ncomms12648 (PMC5007379; doi:10.1038/ncomms12648)
Supplement: Supplementary Data 1 — Mass Spectrometry Analysis of RNF20-containing Protein Complex. Cellular extracts from HeLa cells stably expressing FLAG-RNF20 were immunopurified with anti-FLAG affinity columns and eluted with FLAG peptides. The eluates were resolved by SDS-PAGE and silver-stained. The detailed information of the mass spectrometric analysis of the protein bands is listed. [file ncomms12648-s2.xlsx]

## Sheet: Sheet1
Supplementary Data 1. Mass Spectrometry Analysis of RNF20-containing Protein Complex
Identified protein and	MH+	DeltaM	z	Score	Coverage	Peptide
Peptides					(DeltaCn)	(Hits)
						(Ions)
RNF20				210.27	23.38	21 (21 0 0 0 0)
(Accession: 34878777)
K.AAVEDSGTTVETIK.L	1421.53	1.18374	2	4.56	0.54	21/26
R.QDFEEVTTQNEK.L	1468.5	0.28673	2	3.63	0.33	16/22
R.HLISSLQNHNHQLKGEVLR.Y	2224.51	-0.87691	3	3.79	0.47	29/72
K.LRQDFEEVTTQNEK.L	1737.85	-0.86231	2	3.89	0.52	18/26
R.KALVVPEPEPDSDSNQER.K	2011.14	0.9719	2	3.79	0.63	19/34
K.LRQDFEEVTTQNEKLK.V	1979.18	-0.80762	3	4.32	0.43	27/60
R.LNRHLAEVLER.V	1350.55	-0.47644	2	3.11	0.42	15/20
R.AVEEQIEYLQKK.L	1478.67	-1.73691	2	3.23	0.5	16/22
K.TQVDAQLQVVR.K	1257.42	-0.64623	2	3.62	0.43	16/20
R.SAVEQVVKETPEYR.C	1635.8	2.85313	2	3.7	0.36	18/26
K.ALVVPEPEPDSDSNQER.K	1882.96	2.93974	2	3.01	0.37	21/32
K.LGGVSSTEELDIR.T	1376.49	-1.41971	2	3.49	0.47	19/24
R.QATDDASLLIVNR.Y	1416.56	-0.86622	2	3.36	0.52	15/24
R.YWSQFDENIR.I	1358.44	1.36803	2	3.05	0.49	15/18
K.LLKEEKEELADQVLTLK.T	2000.32	-0.57881	3	5.49	0.42	33/64
R.AVSQIVTVYDKLQEK.V	1721.98	-0.2387	2	4.28	0.5	18/28
R.LQELTDLLQEK.H	1330.51	1.61279	2	3.69	0.35	17/20
R.TEVIQLEDTLAQVR.K	1615.81	2.219	2	4.32	0.44	20/26
R.YDLEQGLGDLLTERK.A	1750.93	2.22872	2	3.68	0.46	15/28
R.AVSQIVTVYDKLQEKVELLSR.K	2419.8	-0.85152	3	4.16	0.56	30/80
R.YDLEQGLGDLLTER.K	1622.76	-0.92539	2	3.83	0.45	22/26
RNF40				50.23	3.1	5 (5 0 0 0 0)
(Accession: 7662230)
R.EKDDANFKLMSER.I	1583.75	0.07373	2	3.66	0.56	17/24
R.TEVIQLEDTLAQVRK.E	1743.98	2.05256	2	4.48	0.4	22/28
K.KLRTEVIQLEDTLAQVR.K	2013.33	-0.01648	3	4.65	0.39	29/64
R.TEVIQLEDTLAQVR.K	1615.81	-0.01745	2	4.05	0.44	18/26
K.LRTEVIQLEDTLAQVRK.E	2013.33	-2.07788	3	4.44	0.5	30/64
Eg5				350.27	42.14	35 (35 0 0 0 0)
(Accession: 13699824)
R.KASAHSIVECDPVRK.E	1697.91	-0.75272	3	4.15	0.46	29/56
K.TQELETTQKHLQETK.L	1814.98	-1.11737	2	2.54	0.39	14/28
K.SDLQNKTQELETTQK.H	1763.88	-1.79749	2	2.94	0.48	19/28
K.KAVDQHNAEAQDIFGK.N	1771.91	-1.11165	2	4.29	0.58	19/30
R.EHLLDQLKR.K	1152.33	-0.36062	2	2.7	0.38	14/16
R.TTAATLM*NAYSSR.S	1403.54	0.38071	2	3.3	0.41	17/24
K.AVDQHNAEAQDIFGK.N	1643.74	0.30162	2	5.09	0.56	21/28
K.KALIKEYTEEIER.L	1622.84	2.31157	2	3.31	0.23	16/24
K.CENIQKPLSSVQENIQQK.S	2144.37	-1.09845	2	4.9	0.5	22/34
K.LLNTVEETTKDVSGLHSK.L	1972.19	-1.4031	2	4.22	0.59	20/34
R.SHSVFSVTIHMK.E	1373.61	-0.68886	3	3.79	0.3	25/44
R.NFNQEGTKLVEESVK.H	1722.88	-1.00541	2	4.34	0.52	21/28
K.NGVYISEENFR.V	1328.41	-1.0811	2	2.6	0.37	15/20
R.TTAATLMNAYSSR.S	1387.54	2.5868	2	3.52	0.33	17/24
R.FCALEEKCENIQKPLSSVQENIQQK.S	3022.34	-0.30261	3	5.34	0.53	35/96
K.LLNTVEETTKDVSGLHSKLDR.K	2356.62	-0.42841	3	4.35	0.56	30/80
K.FCADSDGFSQELR.N	1532.59	-0.13194	2	2.94	0.44	15/24
K.SYLYPSTLVR.T	1199.38	0.75374	2	2.55	0.37	15/18
R.EAGNINQSLLTLGR.V	1486.66	1.18607	2	3.58	0.5	16/26
K.LMNLWTER.F	1063.26	1.45618	2	3.05	0.3	13/14
K.IGKLNLVDLAGSENIGR.S	1770.02	1.83512	2	4.91	0.52	22/32
K.GLEEITVHNKDEVYQILEK.G	2258.51	-1.7555	2	2.8	0.47	15/36
K.TYTFDM*VFGASTK.Q	1484.65	-0.78693	2	2.69	0.47	15/24
K.LNLVDLAGSENIGR.S	1471.64	-0.76606	2	4.2	0.3	20/26
K.NLNSLFNNM*EELIK.D	1695.91	-0.29721	2	2.93	0.41	14/26
R.TLHQIFEKLTDNGTEFSVK.V	2208.46	0.60114	2	4.1	0.47	21/36
K.LNCFLEQDLKLDIPTGTTPQR.K	2460.76	-1.41365	2	3.83	0.53	19/40
R.TVYFSEQWVSSLNER.E	1845.99	-1.08767	2	3.55	0.58	20/28
K.LTVQEEQIVELIEK.I	1671.91	1.92938	2	4.42	0.41	18/26
K.TFTMEGERSPNEEYTWEEDPLAGIIPR.T	3169.42	0.14732	3	4.1	0.53	29/104
K.IGAVEEELNRVTELFM*DNKNELDQCK.S	3112.4	-1.40117	3	4.23	0.4	26/100
K.QHNIFLDQMTIDEDKLIAQNLELNETIK.I	3328.74	0.409	3	5.21	0.59	29/108
K.NLNSLFNNMEELIKDGSSK.Q	2154.39	-1.52909	2	3.36	0.52	17/36
K.NLNSLFNNMEELIK.D	1679.92	1.87922	2	4.49	0.45	19/26
K.TVLQELINVLK.T	1270.54	-0.1952	2	4.07	0.49	17/20
WAC				60.21	12.21	6 (6 0 0 0 0)
(Accession: 18379328)
K.HVQGWPADHAEK.Q	1375.47	-0.69725	2	2.88	0.4	42726
K.QGPVSQSATQQPVTADK.Q	1742.87	-0.3296	2	4.22	0.62	20/32
R.TEVSQWEKPK.E	1232.37	-0.33858	2	3.07	0.47	13/18
K.SFDANGASTLSK.L	1198.26	0.57225	2	3.13	0.24	18/22
R.VCEIQATLR.E	1090.25	-0.36577	2	2.86	0.24	15/16
K.HSSDASSLLPQNILSQTSR.H	2042.2	-0.51557	2	4.21	0.56	20/36
TPM3				100.23	42.34	10 (10 0 0 0 0)
(Accession: 24119203)
R.AREQAEAEVASLNR.R	1544.65	1.28268	2	4.62	0.41	20/26
K.ILTDKLKEAETR.A	1417.63	0.19324	2	3.06	0.5	14/22
R.KIQVLQQQADDAEER.A	1771.91	-1.16618	3	4.51	0.45	30/56
K.IQVLQQQADDAEER.A	1643.74	-0.85111	2	4.24	0.56	22/26
R.KLVIIEGDLERTEER.A	1801.03	0.40018	2	4.02	0.43	16/28
R.RIQLVEEELDR.A	1400.56	1.44071	2	3.32	0.33	13/20
R.RIQLVEEELDRAQER.L	1885.07	-1.41384	3	3.98	0.46	23/56
R.IQLVEEELDRAQER.L	1728.89	-1.49987	2	3.04	0.17	13/26
R.EMDEQIRLMDQNLK.C	1764.02	-0.14805	2	2.54	0.23	13/26
R.LATALQKLEEAEKAADESER.G	2203.39	-0.51555	3	3.79	0.51	25/76
RPS3				100.22	39.92	10 (10 0 0 0 0)
(Accession: 15718687)
R.ELAEDGYSGVEVR.V	1424.49	-1.10084	2	3.41	0.54	19/24
R.KFVADGIFK.A	1025.23	-0.02479	2	2.76	0.29	15/16
K.DEILPTTPISEQK.G	1471.63	1.17766	2	3.47	0.47	16/24
R.YKLLGGLAVR.R	1090.34	-0.46541	2	2.77	0.13	15/18
R.GLCAIAQAESLR.Y	1289.46	-0.58817	2	3.13	0.49	17/22
K.AELNEFLTR.E	1093.21	-0.46458	2	2.55	0.29	13/16
R.TEIIILATR.T	1030.24	-0.56387	2	3	0.29	14/16
K.FVDGLM*IHSGDPVNYYVDTAVR.H	2485.75	1.25211	3	4.47	0.36	27/84
K.FVDGLMIHSGDPVNYYVDTAVR.H	2469.76	-1.82101	2	3.84	0.65	21/42
R.KFVADGIFKAELNEFLTR.E	2099.42	0.75711	3	4.45	0.53	29/68
HNRNPF				40.29	13.73	4 (4 0 0 0 0)
(Accession: 4826760)
R.VHIEIGPDGR.V	1093.22	0.2734	2	3.19	0.45	16/18
R.YIEVFKSSQEEVR.S	1614.78	-0.03391	2	4.27	0.52	19/24
K.ITGEAFVQFASQELAEK.A	1869.06	1.26358	2	5.9	0.52	24/32
K.ATENDIYNFFSPLNPVR.V	1998.18	0.40804	2	4.3	0.61	22/32
