# Supplementary material for: Ubiquitin ligase RNF20/40 facilitates spindle assembly and promotes breast carcinogenesis through stabilizing motor protein Eg5
Source: Nat Commun. 2016 Aug 25;7:12648. doi: 10.1038/ncomms12648 (PMC5007379; doi:10.1038/ncomms12648)
Supplement: Supplementary Data 2 — H2B-K120 monoubiquitination-enriched target genes. A published ChIP-seq data (GSM818830) of H2BK120 monoubiquitination in HeLa cells was analyzed to identify target genes whose promoter is occupied by H2BK120ub. The information of these target genes is listed. [file ncomms12648-s3.xlsx]

## Sheet: Sheet1
Supplementary Data 2. H2B-K120 monoubiquitination-enriched target genes
chr	start	end	name	Gene_symbol
chr1	1126659	1127169	NM_148902	TNFRSF18
chr1	1126659	1127169	NM_003327	TNFRSF4
chr1	1794261	1794708	NM_002074	GNB1
chr1	3569867	3570401	NM_017818	WRAP73
chr1	3569867	3570401	NM_005427	TP73
chr1	3751185	3751742	NM_004402	DFFB
chr1	3751185	3751742	NM_014704	CEP104
chr1	4620363	4620707	NM_018836	AJAP1
chr1	5978938	5979275	NM_015102	NPHP4
chr1	6243282	6243933	NM_001024598	HES3
chr1	6243282	6243933	NM_207370	GPR153
chr1	6470678	6471981	NM_001042665	PLEKHG5
chr1	6618206	6618750	NM_138350	THAP3
chr1	6778133	6778601	NM_015215	CAMTA1
chr1	7779749	7780263	NM_016831	PER3
chr1	7832821	7833189	NM_021995	UTS2
chr1	7944632	7945208	NM_007262	PARK7
chr1	8940286	8941257	NM_001215	CA6
chr1	9085211	9085990	NR_024180	SLC2A5
chr1	9116785	9117225	NM_024980	GPR157
chr1	9116785	9117225	NR_029610	MIR34A
chr1	9563135	9563796	NM_001130924	TMEM201
chr1	9803682	9804034	NM_001009566	CLSTN1
chr1	10792983	10794358	NM_001079843	CASZ1
chr1	11030776	11031486	NM_006610	MASP2
chr1	11030776	11031486	NM_003132	SRM
chr1	11065477	11065992	NM_002685	EXOSC10
chr1	11244675	11245032	NM_004958	MTOR
chr1	11244675	11245032	NM_013319	UBIAD1
chr1	11468499	11469050	NM_020780	PTCHD2
chr1	11989789	11990344	NM_021933	MIIP
chr1	12155949	12156464	NM_001066	TNFRSF1B
chr1	12485244	12485680	NR_003025	SNORA59A
chr1	12485244	12485680	NR_003022	SNORA59B
chr1	12592590	12593008	NM_004753	DHRS3
chr1	12723300	12723783	NM_152290	C1orf158
chr1	12751382	12752206	NM_001080830	PRAMEF12
chr1	12770628	12771235	NM_023013	PRAMEF1
chr1	12819601	12820532	NM_001146344	PRAMEF11
chr1	12819601	12820532	NM_023014	PRAMEF2
chr1	12819601	12820532	NM_001146181	LOC649330
chr1	12819601	12820532	NM_001013631	HNRNPCL1
chr1	13782227	13782749	NM_198389	PDPN
chr1	13916672	13917408	NM_015866	PRDM2
chr1	14788547	14788989	NM_201628	KAZN
chr1	15352732	15353295	NR_027136	TMEM51-AS1
chr1	15352732	15353295	NM_018022	TMEM51
chr1	15464167	15464746	NM_052929	FHAD1
chr1	15614119	15614795	NM_024329	EFHD2
chr1	15620853	15621412	NM_007272	CTRC
chr1	15657329	15658022	NM_033440	CELA2A
chr1	15657329	15658022	NM_015849	CELA2B
chr1	15806099	15806450	NM_032341	DDI2
chr1	15876392	15876733	NM_006511	RSC1A1
chr1	15876392	15876733	NM_015164	PLEKHM2
chr1	16013802	16014637	NM_001089591	UQCRHL
chr1	16172001	16172488	NM_003443	ZBTB17
chr1	16202522	16203108	NM_001042704	CLCNKA
chr1	16202522	16203108	NM_178840	C1orf64
chr1	16202522	16203108	NM_014424	HSPB7
chr1	16255054	16255772	NM_001165945	CLCNKB
chr1	16255054	16255772	NM_182623	FAM131C
chr1	16436006	16436794	NM_030907	RSG1
chr1	16681018	16681766	NR_023386	CROCCP3
chr1	16920960	16921747	NR_026567	ESPNP
chr1	17386716	17387143	NM_013358	PADI1
chr1	17461487	17461984	NM_016233	PADI3
chr1	17579345	17581269	NM_207421	PADI6
chr1	17622883	17623161	NM_018715	RCC2
chr1	17790104	17790428	NM_001011722	ARHGEF10L
chr1	18318829	18319570	NM_032880	IGSF21
chr1	18667663	18668240	NM_152375	KLHDC7A
chr1	18822142	18822792	NM_013945	PAX7
chr1	19074526	19075081	NM_152232	TAS1R2
chr1	19074526	19075081	NM_001161504	ALDH4A1
chr1	19141576	19142318	NM_001136265	IFFO2
chr1	19451627	19452586	NM_016183	MRTO4
chr1	19451627	19452586	NM_015047	EMC1
chr1	19512812	19513316	NM_003689	AKR7A2
chr1	19512812	19513316	NM_001040126	PQLC2
chr1	19835211	19835713	NM_182744	NBL1
chr1	19852763	19853110	NM_000871	HTR6
chr1	20106851	20107346	NM_014589	PLA2G2E
chr1	20194387	20194767	NM_000300	PLA2G2A
chr1	20340131	20340424	NM_022819	PLA2G2F
chr1	20363721	20364485	NM_001105572	PLA2G2C
chr1	20382251	20382762	NM_152376	UBXN10
chr1	20506283	20507095	NM_001039500	VWA5B1
chr1	20764430	20765293	NM_207334	FAM43B
chr1	20838256	20838671	NM_032409	PINK1
chr1	20921286	20922024	NM_001103161	SH2D5
chr1	20921286	20922024	NM_001122819	KIF17
chr1	20976758	20978169	NM_016287	HP1BP3
chr1	21366899	21367175	NM_003760	EIF4G3
chr1	21530739	21531002	NM_001113348	ECE1
chr1	21705328	21705836	NM_001127501	ALPL
chr1	21999629	21999898	NM_001013693	LDLRAD2
chr1	21999629	21999898	NM_032236	USP48
chr1	22122138	22122590	NM_005529	HSPG2
chr1	22775432	22776014	NM_020526	EPHA8
chr1	22926745	22927069	NM_004442	EPHB2
chr1	23215590	23215921	NM_015013	KDM1A
chr1	23353925	23354289	NM_001142546	LUZP1
chr1	23406638	23407310	NM_000864	HTR1D
chr1	23532027	23532648	NM_001102398	HNRNPR
chr1	23610229	23610599	NM_003196	TCEA3
chr1	23693781	23694595	NM_001143778	ASAP3
chr1	23755086	23755781	NM_002167	ID3
chr1	23821728	23823338	NR_027042	MDS2
chr1	23886653	23887184	NM_000975	RPL11
chr1	23946206	23946855	NM_003198	TCEB3
chr1	24010409	24010764	NM_000403	GALE
chr1	24010409	24010764	NM_000191	HMGCL
chr1	24144773	24145389	NM_017761	PNRC2
chr1	24159317	24159646	NM_006625	SRSF10
chr1	24302871	24303353	NM_152372	MYOM3
chr1	24326387	24326935	NM_021258	IL22RA1
chr1	24388857	24389284	NM_170743	IFNLR1
chr1	24388857	24389284	NR_027087	LOC284632
chr1	24519001	24519798	NM_021180	GRHL3
chr1	24592103	24592690	NM_178122	STPG1
chr1	24616607	24617194	NM_020448	NIPAL3
chr1	24719984	24720577	NM_013441	RCAN3
chr1	24827752	24828280	NM_005839	SRRM1
chr1	24932014	24932722	NM_013943	CLIC4
chr1	25541840	25542323	NM_014313	TMEM50A
chr1	26020387	26020874	NM_019557	MTFR1L
chr1	26020387	26020874	NR_024498	LOC646471
chr1	26247382	26247756	NM_032588	TRIM63
chr1	26247382	26247756	NM_032513	SLC30A2
chr1	26311040	26311495	NM_152835	PDIK1L
chr1	26311040	26311495	NR_026686	NA
chr1	26428572	26428998	NM_022778	CEP85
chr1	26508109	26509489	NM_001803	CD52
chr1	26508109	26509489	NM_145345	UBXN11
chr1	26597037	26597727	NM_024674	LIN28A
chr1	26629171	26630004	NM_024887	DHDDS
chr1	26913583	26914140	NM_139135	ARID1A
chr1	27015351	27015799	NM_032283	ZDHHC18
chr1	27078915	27079532	NM_006142	SFN
chr1	27078915	27079532	NM_018066	GPN2
chr1	27084527	27085036	NM_022078	GPATCH3
chr1	27150431	27150854	NM_152365	C1orf172
chr1	27185378	27186494	NM_001013642	TRNP1
chr1	27565388	27565954	NM_004672	MAP3K6
chr1	27565388	27565954	NM_173452	FCN3
chr1	27565388	27565954	NM_207397	CD164L2
chr1	27571802	27572370	NM_005281	GPR3
chr1	27814737	27815365	NM_001029882	AHDC1
chr1	27814737	27815365	NM_005248	FGR
chr1	28044670	28045182	NM_002713	PPP1R8
chr1	28044670	28045182	NR_002997	SCARNA1
chr1	28077236	28077636	NM_004848	THEMIS2
chr1	28094767	28095352	NM_002946	RPA2
chr1	28116072	28116598	NM_014474	SMPDL3B
chr1	28174070	28174629	NM_018053	XKR8
chr1	28297409	28297920	NM_001990	EYA3
chr1	28297409	28297920	NR_027268	LOC653566
chr1	28382595	28383184	NM_000952	PTAFR
chr1	28450078	28450530	NM_016311	ATPIF1
chr1	28450078	28450530	NM_014280	DNAJC8
chr1	28450078	28450530	NM_031459	SESN2
chr1	28525077	28526425	NM_001127350	MED18
chr1	28549505	28549947	NM_001048183	PHACTR4
chr1	28689489	28689968	NR_002909	SNHG3
chr1	28689489	28689968	NM_001048199	RCC1
chr1	28802764	28803395	NM_152304	RAB42
chr1	28832167	28832731	NM_001135218	TAF12
chr1	28832167	28832731	NR_004407	RNU11
chr1	28946105	28946575	NM_016258	YTHDF2
chr1	29009051	29009612	NM_000911	OPRD1
chr1	29105541	29105939	NM_004437	EPB41
chr1	29387964	29388456	NM_005626	SRSF4
chr1	29421601	29422129	NM_133177	PTPRU
chr1	29421601	29422129	NM_016011	MECR
chr1	31302562	31303256	NM_014676	PUM1
chr1	31528461	31528775	NM_016505	ZCCHC17
chr1	31528461	31528775	NM_004814	SNRNP40
chr1	31821147	31821785	NM_022164	TINAGL1
chr1	31838371	31838965	NM_001525	HCRTR1
chr1	31862870	31863805	NR_033688	PEF1
chr1	31956374	31956861	NM_001856	COL16A1
chr1	31995238	31995718	NM_001703	BAI2
chr1	32314441	32315457	NM_018056	TMEM39B
chr1	32345697	32346196	NM_012316	KPNA6
chr1	32418187	32418750	NM_175852	TXLNA
chr1	32427613	32427909	NM_024296	CCDC28B
chr1	32427613	32427909	NM_018134	IQCC
chr1	32427613	32427909	NM_001099434	DCDC2B
chr1	32447360	32447891	NM_003757	EIF3I
chr1	32447360	32447891	NM_019118	TMEM234
chr1	32460337	32461113	NR_026850	MTMR9LP
chr1	32493394	32493912	NM_005356	LCK
chr1	32493394	32493912	NM_032648	FAM167B
chr1	32522614	32523120	NM_004964	HDAC1
chr1	32609437	32609872	NM_001167676	FAM229A
chr1	32609437	32609872	NM_052841	TSSK3
chr1	32628616	32629058	NM_018045	BSDC1
chr1	32767823	32768259	NM_001040441	ZBTB8A
chr1	32871678	32872080	NM_005610	RBBP4
chr1	32871678	32872080	NM_178547	ZBTB8OS
chr1	32945617	32945970	NM_030786	SYNC
chr1	33120569	33121070	NM_033504	TMEM54
chr1	33120569	33121070	NM_153756	FNDC5
chr1	33120569	33121070	NM_002143	HPCA
chr1	33328780	33329656	NM_052998	ADC
chr1	33405512	33406316	NM_018207	TRIM62
chr1	33479099	33479382	NM_152493	ZNF362
chr1	33568727	33569122	NM_004427	PHC2
chr1	34103064	34103516	NM_145205	HMGB4
chr1	34980548	34980918	NM_005268	GJB5
chr1	34980548	34980918	NM_153212	GJB4
chr1	35009821	35010451	NM_001005752	GJB3
chr1	35086436	35086932	NM_138428	SMIM12
chr1	35517512	35518170	NM_005095	ZMYM4
chr1	35786683	35787360	NM_024874	KIAA0319L
chr1	35786683	35787360	NM_001014839	NCDN
chr1	35864969	35865258	NM_002794	PSMB2
chr1	35971547	35972155	NM_152374	C1orf216
chr1	36037859	36038339	NM_017629	AGO4
chr1	36122131	36122805	NM_012199	AGO1
chr1	36161025	36162008	NM_024852	AGO3
chr1	36448321	36448788	NM_005119	THRAP3
chr1	36648335	36648686	NM_032881	LSM10
chr1	36678310	36678671	NM_206837	OSCP1
chr1	36705693	36706193	NM_031280	MRPS15
chr1	36705693	36706193	NM_172313	CSF3R
chr1	37715560	37716553	NM_025079	ZC3H12A
chr1	37818617	37819154	NM_013285	GNL2
chr1	37855114	37855383	NM_001038633	RSPO1
chr1	38060763	38061332	NM_001142726	C1orf122
chr1	38060763	38061332	NM_024640	YRDC
chr1	38235301	38235713	NM_016037	UTP11L
chr1	38235301	38235713	NM_006802	SF3A3
chr1	38235301	38235713	NM_004468	FHL3
chr1	38296313	38296748	NM_002699	POU3F1
chr1	39167351	39167968	NM_017821	RHBDL2
chr1	39222093	39222495	NM_024595	AKIRIN1
chr1	39305814	39306328	NM_012090	MACF1
chr1	39633458	39633999	NM_015038	KIAA0754
chr1	39722149	39722578	NM_181809	BMP8A
chr1	39794222	39794611	NR_003929	PPIEL
chr1	39794222	39794611	NR_002983	SNORA55
chr1	39860208	39860793	NM_014571	HEYL
chr1	39897212	39897832	NM_032526	NT5C1A
chr1	40000430	40000913	NM_022120	OXCT2
chr1	40043463	40043917	NM_001720	BMP8B
chr1	40175878	40176160	NM_032793	MFSD2A
chr1	40352583	40353076	NM_001142604	PPT1
chr1	40384661	40385163	NM_012421	RLF
chr1	40563153	40563667	NM_001852	COL9A2
chr1	40911527	40911948	NM_014747	RIMS3
chr1	40911527	40911948	NR_024567	LOC100130557
chr1	40911527	40911948	NM_014223	NFYC
chr1	41106410	41106663	NM_133467	CITED4
chr1	41233997	41234523	NM_001905	CTPS1
chr1	41397530	41398190	NM_001172222	SCMH1
chr1	41708212	41708949	NM_001956	EDN2
chr1	42579998	42580361	NM_014947	FOXJ3
chr1	42891196	42891676	NM_006347	PPIH
chr1	42911416	42911971	NM_004559	YBX1
chr1	43021693	43022109	NM_001146289	LEPRE1
chr1	43021693	43022109	NM_024097	C1orf50
chr1	43056770	43057322	NM_018538	ERMAP
chr1	43056770	43057322	NM_199342	CCDC23
chr1	43404255	43404715	NM_001101376	FAM183A
chr1	43404255	43404715	NM_001159936	EBNA1BP2
chr1	43404255	43404715	NM_001167966	WDR65
chr1	43596423	43596884	NM_022821	ELOVL1
chr1	43596423	43596884	NM_001255	CDC20
chr1	43610606	43611196	NM_201542	MED8
chr1	43610606	43611196	NM_001012961	SZT2
chr1	43687241	43688057	NM_031207	HYI
chr1	43876775	43877864	NM_014663	KDM4A
chr1	44168844	44169760	NM_003976	ARTN
chr1	44168844	44169760	NM_014652	IPO13
chr1	44190437	44190935	NM_001039589	DPH2
chr1	44230825	44231220	NM_003780	B4GALT2
chr1	44230825	44231220	NM_004047	ATP6V0B
chr1	44230825	44231220	NM_152499	CCDC24
chr1	44265530	44266103	NM_006934	SLC6A9
chr1	44373555	44374218	NM_173484	KLF17
chr1	44624816	44625209	NM_018150	RNF220
chr1	44991034	44991662	NM_006845	KIF2C
chr1	44996844	44997427	NM_001012	RPS8
chr1	44996844	44997427	NR_000015	SNORD55
chr1	44996844	44997427	NR_001457	SNORD38B
chr1	44996844	44997427	NR_001456	SNORD38A
chr1	44996844	44997427	NR_000024	SNORD46
chr1	45050370	45051042	NM_004073	PLK3
chr1	45050370	45051042	NM_001136537	BTBD19
chr1	45050370	45051042	NM_001013632	TCTEX1D4
chr1	45242016	45242737	NM_020365	EIF2B3
chr1	45242016	45242737	NM_000374	UROD
chr1	45242016	45242737	NM_024602	HECTD3
chr1	45727499	45728104	NM_007170	TESK2
chr1	45727499	45728104	NM_015506	MMACHC
chr1	45727499	45728104	NR_033296	CCDC163P
chr1	45802156	45802780	NM_002482	NASP
chr1	45802156	45802780	NM_006066	AKR1A1
chr1	45969865	45970401	NM_001145349	IPP
chr1	46033656	46034732	NM_015112	MAST2
chr1	46354219	46354876	NM_003629	PIK3R3
chr1	46456071	46456357	NM_017739	POMGNT1
chr1	46456071	46456357	NM_001013615	LURAP1
chr1	46474213	46474690	NM_003579	RAD54L
chr1	46528987	46529525	NM_006369	LRRC41
chr1	46528987	46529525	NM_006004	UQCRH
chr1	46578979	46579570	NM_199044	NSUN4
chr1	46613830	46614156	NM_001441	FAAH
chr1	46860821	46861614	NM_198973	MKNK1
chr1	46860821	46861614	NM_145279	MOB3C
chr1	47164442	47164891	NM_000778	CYP4A11
chr1	47258813	47259283	NM_178033	CYP4X1
chr1	47367779	47368537	NM_001010969	CYP4A22
chr1	47485495	47486042	NM_003189	TAL1
chr1	47534014	47534413	NM_003035	STIL
chr1	48401581	48402165	NR_026749	SKINTL
chr1	48467506	48468257	NM_001011547	SLC5A9
chr1	48706415	48706851	NM_019073	SPATA6
chr1	49012451	49013055	NM_024603	BEND5
chr1	50649051	50649550	NM_032110	DMRTA2
chr1	51199569	51199903	NM_007051	FAF1
chr1	51199569	51199903	NM_001262	CDKN2C
chr1	51545517	51545910	NM_001080494	TTC39A
chr1	51658899	51659417	NM_001159969	EPS15
chr1	52113953	52114415	NM_002525	NRD1
chr1	52239334	52239682	NM_002867	RAB3B
chr1	52277960	52278302	NM_001136497	BTF3L4
chr1	52277960	52278302	NM_015913	TXNDC12
chr1	52277960	52278302	NM_138417	KTI12
chr1	52386673	52387060	NM_004799	ZFYVE9
chr1	53071389	53072215	NM_001004339	ZYG11A
chr1	53163770	53164393	NM_002979	SCP2
chr1	53163770	53164393	NM_018281	ECHDC2
chr1	53300055	53300448	NM_153703	PODN
chr1	53658958	53659357	NR_002314	SLC25A3P1
chr1	54196528	54197380	NM_016126	HSPB11
chr1	54196528	54197380	NM_052940	LRRC42
chr1	54259719	54260214	NM_001010978	LDLRAD1
chr1	54398198	54398665	NM_201546	CDCP2
chr1	55128321	55128790	NM_014762	DHCR24
chr1	55242742	55243365	NM_057176	BSND
chr1	55438924	55439636	NM_015306	USP24
chr1	56807996	56808565	NM_003713	PPAP2B
chr1	56891487	56891960	NM_006252	PRKAA2
chr1	57058083	57058517	NM_001004303	C1orf168
chr1	57103339	57103915	NM_000562	C8A
chr1	57194854	57195394	NM_000066	C8B
chr1	58773630	58774179	NM_145243	OMA1
chr1	58821524	58822060	NM_002353	TACSTD2
chr1	58943194	58943603	NM_001085487	MYSM1
chr1	59373197	59373572	NR_027120	HSD52
chr1	59524073	59524997	NM_018291	FGGY
chr1	60151625	60152033	NM_000775	CYP2J2
chr1	61337059	61337358	NM_001145512	NFIA
chr1	61962795	61963487	NM_176877	INADL
chr1	61962795	61963487	NM_032027	TM2D1
chr1	62658085	62659015	NM_003368	USP1
chr1	63587626	63588290	NM_013339	ALG6
chr1	63758953	63759337	NM_014288	ITGB3BP
chr1	63758953	63759337	NM_032437	EFCAB7
chr1	63776270	63776949	NR_002771	DLEU2L
chr1	63865778	63866190	NM_001172818	PGM1
chr1	64711001	64711516	NM_020925	CACHD1
chr1	64969498	64970043	NM_018211	RAVER2
chr1	65306481	65306732	NR_029516	MIR101-1
chr1	65368313	65368677	NM_203464	AK4
chr1	65488768	65489398	NM_014787	DNAJC6
chr1	65675823	65676162	NM_017526	LEPROT
chr1	65675823	65676162	NM_001003680	LEPR
chr1	66236307	66236620	NM_001037340	PDE4B
chr1	66777191	66777554	NM_032291	SGIP1
chr1	66991800	66992141	NM_152665	TCTEX1D1
chr1	67182822	67183424	NM_207014	WDR78
chr1	67182822	67183424	NM_001077700	MIER1
chr1	67421733	67422319	NM_144701	IL23R
chr1	67538845	67539368	NM_001559	IL12RB2
chr1	67677811	67678488	NM_015640	SERBP1
chr1	68078832	68079152	NM_018841	GNG12
chr1	68307459	68307970	NM_004675	DIRAS3
chr1	68450823	68451282	NM_024911	WLS
chr1	68682831	68683477	NM_000329	RPE65
chr1	74895113	74895521	NM_001002912	C1orf173
chr1	77982617	77983193	NM_201626	USP33
chr1	78254819	78255292	NM_007034	DNAJB4
chr1	78298086	78298610	NM_017655	GIPC2
chr1	78743585	78743916	NM_000959	PTGFR
chr1	78872814	78873355	NM_006820	IFI44L
chr1	78872814	78873355	NM_006417	IFI44
chr1	79249400	79249864	NM_022159	ELTD1
chr1	84247799	84248377	NM_024686	TTLL7
chr1	84306342	84306908	NM_002731	PRKACB
chr1	84530357	84530879	NM_001134664	SAMD13
chr1	84718293	84718728	NM_025065	RPF1
chr1	84736637	84737118	NM_001081472	SPATA1
chr1	84736637	84737118	NM_005274	GNG5
chr1	84877037	84877602	NR_027379	C1orf180
chr1	84917939	84918789	NM_001166295	SSX2IP
chr1	85223149	85223593	NM_153259	MCOLN2
chr1	85269502	85269953	NM_018298	MCOLN3
chr1	85295996	85296534	NM_145172	WDR63
chr1	85421305	85421562	NM_032184	SYDE2
chr1	85705747	85706320	NM_012137	DDAH1
chr1	85960453	85961069	NM_017953	ZNHIT6
chr1	86621767	86622244	NM_020729	ODF2L
chr1	86655301	86655854	NM_006536	CLCA2
chr1	86692240	86692847	NM_001285	CLCA1
chr1	86769024	86769521	NM_012128	CLCA4
chr1	86932339	86933005	NM_016009	SH3GLB1
chr1	87363171	87363663	NR_026989	LOC339524
chr1	87556108	87556610	NM_006769	LMO4
chr1	88937959	88938447	NM_006256	PKN2
chr1	89124110	89124524	NM_001514	GTF2B
chr1	89264785	89265237	NM_018284	GBP3
chr1	89425768	89426617	NM_207398	GBP7
chr1	89425768	89426617	NM_052941	GBP4
chr1	89511068	89511336	NM_001134486	GBP5
chr1	89591347	89591831	NM_198460	GBP6
chr1	89752933	89753504	NM_001134476	LRRC8B
chr1	90219399	90219900	NM_182975	ZNF326
chr1	90219399	90219900	NR_002830	GEMIN8P4
chr1	91260696	91261286	NM_032186	ZNF644
chr1	91647457	91647878	NM_001017975	HFM1
chr1	91750414	91750883	NM_003503	CDC7
chr1	91876738	91877212	NR_003130	HSP90B3P
chr1	92188820	92189338	NM_207189	BRDT
chr1	92271699	92272077	NM_173567	EPHX4
chr1	92464474	92464934	NM_001012425	C1orf146
chr1	93565016	93565447	NM_001938	DR1
chr1	93679447	93679931	NM_001164473	FNBP1L
chr1	93912235	93913097	NM_003567	BCAR3
chr1	94090102	94090600	NR_030621	MIR760
chr1	94101004	94101585	NM_014597	DNTTIP2
chr1	94141727	94141974	NM_002061	GCLM
chr1	94472111	94472978	NM_004815	ARHGAP29
chr1	94761999	94762357	NM_001993	F3
chr1	95061314	95062310	NM_001114106	SLC44A3
chr1	95176021	95176780	NM_001839	CNN3
chr1	95298822	95299349	NM_144988	ALG14
chr1	95353191	95353783	NM_152487	TMEM56
chr1	95454923	95455408	NM_015485	RWDD3
chr1	99233087	99233502	NM_001037317	LPPR5
chr1	100079381	100079685	NM_000642	AGL
chr1	100276636	100277107	NM_033055	HIAT1
chr1	100403236	100403716	NM_144620	LRRC39
chr1	100768253	100769171	NM_022049	GPR88
chr1	101120510	101121111	NM_001144884	SLC30A7
chr1	101120510	101121111	NM_001033025	EXTL2
chr1	101258865	101259454	NM_015958	DPH5
chr1	102097729	102098278	NR_033424	DNAJA1P5
chr1	104015833	104016317	NM_004038	AMY1A
chr1	104015833	104016317	NM_001008219	AMY1C
chr1	104015833	104016317	NM_001008218	AMY1B
chr1	108040129	108040570	NM_001079874	VAV3
chr1	108526956	108527422	NM_213651	SLC25A24
chr1	108581010	108581584	NM_001143989	NBPF4
chr1	109056138	109056477	NM_018061	PRPF38B
chr1	109056138	109056477	NM_001144937	FNDC7
chr1	109213932	109214556	NM_152763	AKNAD1
chr1	109213932	109214556	NM_013296	GPSM2
chr1	109309418	109309989	NM_001048210	CLCC1
chr1	109378475	109379359	NM_014969	WDR47
chr1	109404699	109405228	NM_005645	TAF13
chr1	109416194	109416995	NM_020141	TMEM167B
chr1	109440499	109440917	NR_003023	SCARNA2
chr1	109440499	109440917	NM_020775	KIAA1324
chr1	109440499	109440917	NM_001122961	C1orf194
chr1	109660760	109661688	NM_001010985	MYBPHL
chr1	109723750	109724482	NM_002959	SORT1
chr1	109852879	109853947	NM_001134404	CYB561D1
chr1	109852879	109853947	NM_020703	AMIGO1
chr1	109907023	109907585	NM_006496	GNAI3
chr1	109938538	109939314	NR_029583	MIR197
chr1	109938538	109939314	NM_005272	GNAT2
chr1	110059038	110059746	NM_000851	GSTM5
chr1	110091346	110092177	NM_139053	EPS8L3
chr1	110091346	110092177	NR_024537	GSTM3
chr1	110240499	110241211	NM_172210	CSF1
chr1	110391267	110392445	NM_033088	STRIP1
chr1	110427831	110428577	NM_006492	ALX3
chr1	110477900	110478717	NM_001010898	SLC6A17
chr1	110539619	110540198	NM_004978	KCNC4
chr1	110687136	110687444	NM_022768	RBM15
chr1	110824784	110825553	NR_003599	CYMP
chr1	110941314	110941739	NM_004974	KCNA2
chr1	111214612	111214930	NM_000560	CD53
chr1	111308454	111308912	NM_018372	LRIF1
chr1	111535180	111535765	NM_024901	DENND2D
chr1	111646481	111646950	NM_021797	CHIA
chr1	111797917	111798758	NM_001688	ATP5F1
chr1	111797917	111798758	NM_024102	WDR77
chr1	111797917	111798758	NM_174896	C1orf162
chr1	111830704	111831350	NM_020683	ADORA3
chr1	111949151	111949514	NM_002884	RAP1A
chr1	112076111	112076564	NM_019099	FAM212B
chr1	112090505	112091028	NM_007204	DDX20
chr1	112314962	112315293	NM_172198	KCND3
chr1	112811827	112813459	NM_004185	WNT2B
chr1	113024861	113025298	NM_001130079	MOV10
chr1	113429190	113429731	NM_014813	LRIG2
chr1	113734399	113735242	NM_152900	MAGI3
chr1	114202753	114203170	NM_015967	PTPN22
chr1	114253513	114253804	NM_152696	HIPK1
chr1	114253513	114253804	NM_022836	DCLRE1B
chr1	114253513	114253804	NM_006594	AP4B1
chr1	114490704	114491301	NM_205848	SYT6
chr1	114837058	114837416	NM_015906	TRIM33
chr1	114910513	114911371	NM_005872	BCAS2
chr1	115002623	115002943	NM_198459	DENND2C
chr1	115032025	115032415	NM_001172626	AMPD1
chr1	115111082	115111569	NM_007158	CSDE1
chr1	115111082	115111569	NM_001102396	SIKE1
chr1	115191998	115192312	NM_003176	SYCP1
chr1	115444298	115444899	NM_005725	TSPAN2
chr1	115672512	115672991	NM_002506	NGF
chr1	115984685	115985257	NM_001172412	VANGL1
chr1	116100481	116101029	NM_001232	CASQ2
chr1	116300524	116300846	NM_018420	SLC22A15
chr1	116454581	116455134	NM_152367	MAB21L3
chr1	116704524	116705134	NM_001160233	ATP1A1
chr1	116743328	116743889	NR_024126	ATP1A1OS
chr1	116899936	116900535	NM_001779	CD58
chr1	116992134	116992853	NM_001542	IGSF3
chr1	117002822	117004139	NR_031564	MIR320B1
chr1	117081812	117082530	NM_001767	CD2
chr1	117257999	117258320	NM_020440	PTGFRN
chr1	117349033	117349446	NM_004258	CD101
chr1	117432241	117432671	NR_030640	MIR942
chr1	117457789	117458461	NM_025188	TRIM45
chr1	117543914	117544221	NM_024626	VTCN1
chr1	117714489	117715667	NM_006699	MAN1A2
chr1	117931830	117932203	NM_017709	FAM46C
chr1	118282847	118283614	NM_017686	GDAP2
chr1	118282847	118283614	NM_006784	WDR3
chr1	119490820	119491214	NM_015836	WARS2
chr1	119746533	119747078	NM_000198	HSD3B2
chr1	119833094	119833816	NM_000862	HSD3B1
chr1	119994862	119996213	NM_001080470	ZNF697
chr1	120051076	120051541	NM_006623	PHGDH
chr1	120100829	120102205	NM_005518	HMGCS2
chr1	120143481	120144019	NM_032044	REG4
chr1	120168961	120170191	NM_001047980	NBPF7
chr1	120224520	120224997	NM_021794	ADAM30
chr1	120428617	120429448	NM_024408	NOTCH2
chr1	120749129	120749695	NM_001017986	FCGR1B
chr1	142535285	142539791	NR_027469	LOC100286793
chr1	142535285	142539791	NR_027468	FLJ39739
chr1	144007694	144009118	NM_001039703	NBPF10
chr1	144529990	144531347	NM_001097613	GPR89A
chr1	145118048	145118344	NM_005399	PRKAB2
chr1	145118048	145118344	NR_002305	PDIA3P
chr1	145172451	145172907	NM_004284	CHD1L
chr1	145172451	145172907	NM_001461	FMO5
chr1	145468321	145469002	NM_004326	BCL9
chr1	145605307	145605941	NM_016361	ACP6
chr1	145685301	145685861	NM_181703	GJA5
chr1	146810360	146810661	NM_173638	NBPF15
chr1	147211777	147212576	NR_027354	LOC645166
chr1	147819005	147819375	NM_178230	PPIAL4A
chr1	147819005	147819375	NM_001135789	PPIAL4C
chr1	148917123	148917532	NM_018178	GOLPH3L
chr1	149030916	149031557	NM_000396	CTSK
chr1	149152206	149152884	NM_012432	SETDB1
chr1	149214599	149215228	NM_181746	CERS2
chr1	149214599	149215228	NM_003568	ANXA9
chr1	149268163	149268718	NM_001159642	BNIPL
chr1	149268163	149268718	NM_017860	C1orf56
chr1	149736216	149736651	NM_020770	CGN
chr1	149987359	149987989	NM_031420	MRPL9
chr1	149987359	149987989	NM_016178	OAZ3
chr1	150046041	150046418	NM_001083965	TDRKH
chr1	150046041	150046418	NM_001004432	LINGO4
chr1	150046041	150046418	NM_001001523	RORC
chr1	150073105	150073820	NM_001136003	C2CD4D
chr1	150073105	150073820	NR_024237	LOC100132111
chr1	150073105	150073820	NM_182578	THEM5
chr1	150135855	150136775	NM_053055	THEM4
chr1	150245619	150246025	NM_002966	S100A10
chr1	150337204	150338254	NM_001008536	TCHHL1
chr1	150337204	150338254	NM_007113	TCHH
chr1	150407866	150408876	NM_001122965	RPTN
chr1	150463883	150464227	NM_001009931	HRNR
chr1	150669460	150670057	NM_016190	CRNN
chr1	150736176	150736605	NM_019060	CRCT1
chr1	150736176	150736605	NM_178438	LCE5A
chr1	150842867	150843465	NM_178431	LCE3A
chr1	150842867	150843465	NM_178434	LCE3C
chr1	150842867	150843465	NM_178433	LCE3B
chr1	150911358	150912020	NM_178430	LCE2D
chr1	150911358	150912020	NM_178429	LCE2C
chr1	150911358	150912020	NM_014357	LCE2B
chr1	150978438	150979766	NM_001025231	KPRP
chr1	151000298	151000659	NM_178354	LCE1F
chr1	151023903	151024794	NM_178353	LCE1E
chr1	151023903	151024794	NM_178352	LCE1D
chr1	151062940	151063570	NM_178348	LCE1A
chr1	151062940	151063570	NM_178351	LCE1C
chr1	151062940	151063570	NM_178349	LCE1B
chr1	151062940	151063570	NM_001128600	LCE6A
chr1	151097051	151097797	NM_030663	SMCP
chr1	151300292	151301411	NM_005988	SPRR2A
chr1	151300292	151301411	NM_001017418	SPRR2B
chr1	151357086	151357463	NM_001014450	SPRR2F
chr1	151436222	151437223	NM_001010857	LELP1
chr1	151640562	151641128	NM_002964	S100A8
chr1	151640562	151641128	NM_176823	S100A7A
chr1	151667946	151668847	NM_001045479	S100A7L2
chr1	151911019	151911808	NM_004515	ILF2
chr1	151911019	151911808	NM_012437	SNAPIN
chr1	151911019	151911808	NM_000906	NPR1
chr1	151953412	151954140	NM_023015	INTS3
chr1	152032937	152033991	NM_024330	SLC27A3
chr1	152153820	152154295	NM_020699	GATAD2B
chr1	152200283	152201147	NM_014856	DENND4B
chr1	152200283	152201147	NM_130898	CREB3L4
chr1	152200283	152201147	NM_181715	CRTC2
chr1	152200283	152201147	NM_014437	SLC39A1
chr1	152200283	152201147	NM_006694	JTB
chr1	152219884	152220173	NM_002870	RAB13
chr1	152219884	152220173	NM_001030	RPS27
chr1	152452836	152453957	NM_001127320	UBAP2L
chr1	152452836	152453957	NM_001098616	C1orf43
chr1	152452836	152453957	NM_001010979	C1orf189
chr1	152530161	152531255	NM_001018837	HAX1
chr1	152551605	152552283	NM_020452	ATP8B2
chr1	152551605	152552283	NM_080429	AQP10
chr1	152793114	152793756	NM_000748	CHRNB2
chr1	152793114	152793756	NM_017582	UBE2Q1
chr1	153235356	153235698	NM_201398	FLAD1
chr1	153235356	153235698	NM_018655	LENEP
chr1	153276038	153277349	NM_207195	ADAM15
chr1	153276038	153277349	NM_152494	DCST1
chr1	153276038	153277349	NM_144622	DCST2
chr1	153309932	153310743	NM_182689	EFNA4
chr1	153309932	153310743	NM_004952	EFNA3
chr1	153356405	153356822	NM_182685	EFNA1
chr1	153356405	153356822	NM_001122839	SLC50A1
chr1	153428425	153428899	NM_002455	MTX1
chr1	153428425	153428899	NM_007112	THBS3
chr1	153428425	153428899	NM_173852	KRTCAP2
chr1	153428425	153428899	NM_001018016	MUC1
chr1	153428425	153428899	NM_025058	TRIM46
chr1	153428425	153428899	NR_030281	MIR92B
chr1	153461078	153461634	NM_000157	GBA
chr1	153461078	153461634	NR_002188	GBAP1
chr1	153497469	153498707	NM_006589	FAM189B
chr1	153497469	153498707	NM_052837	SCAMP3
chr1	153497469	153498707	NM_003993	CLK2
chr1	153497469	153498707	NM_020897	HCN3
chr1	153816288	153816888	NM_018489	ASH1L
chr1	153816288	153816888	NR_027023	ASH1L-AS1
chr1	153847204	153847624	NM_018116	MSTO1
chr1	153963396	153964081	NR_024117	MSTO2P
chr1	154163623	154165421	NM_006912	RIT1
chr1	154163623	154165421	NM_181885	RXFP4
chr1	154163623	154165421	NM_014949	KIAA0907
chr1	154163623	154165421	NR_003005	SCARNA4
chr1	154163623	154165421	NR_002974	SNORA42
chr1	154253085	154254029	NM_003145	SSR2
chr1	154284085	154284651	NM_020131	UBQLN4
chr1	154284085	154284651	NM_014017	LAMTOR2
chr1	154284085	154284651	NM_020387	RAB25
chr1	154337031	154337382	NM_170708	LMNA
chr1	154337031	154337382	NM_001093725	MEX3A
chr1	154415681	154416578	NM_014655	SLC25A44
chr1	154454309	154454769	NM_007221	PMF1
chr1	154469505	154469951	NM_024897	PAQR6
chr1	154469505	154469951	NM_199173	BGLAP
chr1	154588939	154589445	NM_020407	RHBG
chr1	154588939	154589445	NM_144627	TSACC
chr1	154588939	154589445	NM_005998	CCT3
chr1	154682645	154683329	NM_006365	C1orf61
chr1	154742413	154742891	NM_005920	MEF2D
chr1	154803938	154804990	NM_178229	IQGAP3
chr1	154803938	154804990	NM_001105669	TTC24
chr1	154861375	154861682	NM_021948	BCAN
chr1	154861375	154861682	NM_021817	HAPLN2
chr1	155072934	155073327	NM_003975	SH2D2A
chr1	155077214	155077759	NM_014215	INSRR
chr1	155077214	155077759	NM_002529	NTRK1
chr1	155110014	155110777	NM_001080471	PEAR1
chr1	155335713	155336314	NM_001004341	ETV3L
chr1	155358245	155358839	NM_001145312	ETV3
chr1	155358245	155358839	NR_001560	CYCSP52
chr1	155782789	155783286	NM_031281	FCRL5
chr1	155853176	155854374	NM_031282	FCRL4
chr1	155928290	155928881	NM_052939	FCRL3
chr1	156031833	156032578	NM_030764	FCRL2
chr1	156471833	156473417	NM_001763	CD1A
chr1	156509152	156509887	NM_001765	CD1C
chr1	156569894	156570654	NM_001185112	CD1E
chr1	156569894	156570654	NM_001764	CD1B
chr1	156684513	156685643	NM_001004473	OR10K1
chr1	156927213	156928091	NM_003126	SPTA1
chr1	156927213	156928091	NM_001005279	OR6K2
chr1	156957473	156957980	NM_001005327	OR6K3
chr1	157025370	157025841	NM_001005278	OR6N2
chr1	157178985	157179533	NM_198930	PYHIN1
chr1	157238425	157239284	NM_005531	IFI16
chr1	157387716	157388413	NM_021189	CADM3
chr1	157516894	157517302	NM_002001	FCER1A
chr1	157780680	157781320	NM_001004469	OR10J5
chr1	157826325	157826635	NM_001639	APCS
chr1	157961672	157962810	NM_000567	CRP
chr1	158030121	158031718	NM_017823	DUSP23
chr1	158030121	158031718	NM_001004310	FCRL6
chr1	158107315	158107941	NM_001134233	C1orf204
chr1	158107315	158107941	NM_001013661	VSIG8
chr1	158159334	158159841	NM_003564	TAGLN2
chr1	158256240	158256650	NM_145167	PIGM
chr1	158315077	158315443	NM_052868	IGSF8
chr1	158315077	158315443	NM_004983	KCNJ9
chr1	158315077	158315443	NM_002241	KCNJ10
chr1	158339623	158340013	NM_000702	ATP1A2
chr1	158373916	158374288	NM_144699	ATP1A4
chr1	158414898	158415834	NM_001231	CASQ1
chr1	158494901	158495486	NM_015726	DCAF8
chr1	158540382	158540743	NM_002857	PEX19
chr1	158540382	158540743	NR_002190	SUMO1P3
chr1	158578789	158579310	NM_004371	COPA
chr1	158578789	158579310	NM_015331	NCSTN
chr1	158647274	158647667	NM_020335	VANGL2
chr1	158773730	158774155	NM_001184716	SLAMF6
chr1	158898473	158898935	NM_003037	SLAMF1
chr1	158969585	158970005	NM_021181	SLAMF7
chr1	159038097	159038662	NM_002348	LY9
chr1	159177281	159177818	NM_080878	ITLN2
chr1	159238184	159238514	NM_016946	F11R
chr1	159278442	159278890	NM_207005	USF1
chr1	159278442	159278890	NM_001113207	TSTD1
chr1	159323433	159323879	NM_030916	PVRL4
chr1	159323433	159323879	NM_181720	ARHGAP30
chr1	159323433	159323879	NR_033386	KLHDC9
chr1	159445878	159446292	NM_005099	ADAMTS4
chr1	159445878	159446292	NM_004550	NDUFS2
chr1	159445878	159446292	NM_004106	FCER1G
chr1	159445878	159446292	NM_032174	TOMM40L
chr1	159445878	159446292	NM_001643	APOA2
chr1	159455888	159456244	NM_001077471	NR1I3
chr1	159558318	159558628	NM_001035513	SDHC
chr1	159558318	159558628	NM_000530	MPZ
chr1	159725840	159726413	NM_021642	FCGR2A
chr1	159742215	159742737	NM_002155	HSPA6
chr1	159845726	159846583	NR_024151	HSPA7
chr1	159965243	159965986	NM_001002901	FCRLB
chr1	160308458	160308922	NM_014697	NOS1AP
chr1	160582397	160582946	NR_030283	MIR556
chr1	160609417	160609806	NM_001085375	C1orf226
chr1	160609417	160609806	NM_182581	C1orf111
chr1	160632726	160633148	NM_053282	SH2D1B
chr1	160725795	160726203	NM_144624	UHMK1
chr1	160874884	160875718	NM_006182	DDR2
chr1	163768124	163768881	NM_001005214	LRRC52
chr1	163922289	163922598	NM_000696	ALDH9A1
chr1	163996664	163997520	NM_019026	TMCO1
chr1	164062001	164062486	NM_012474	UCK2
chr1	164394418	164395302	NM_001017961	FAM78B
chr1	164394418	164395302	NR_030626	MIR921
chr1	164822389	164822994	NR_002925	FMO9P
chr1	165193193	165193541	NM_199351	ILDR2
chr1	165210616	165211411	NM_032858	MAEL
chr1	165767575	165768090	NM_198053	CD247
chr1	165806308	165806941	NM_003851	CREG1
chr1	166169847	166170174	NM_018442	DCAF6
chr1	166169847	166170174	NM_018417	ADCY10
chr1	166169847	166170174	NM_015415	MPC2
chr1	166405992	166406572	NM_152902	TIPRL
chr1	166443231	166444091	NM_199344	SFT2D2
chr1	166513686	166514292	NM_005149	TBX19
chr1	166592201	166592566	NR_030284	MIR557
chr1	166801604	166802242	NM_002995	XCL1
chr1	167003017	167003489	NR_024160	LINC00626
chr1	167674541	167675113	NM_021179	C1orf114
chr1	167705771	167706188	NM_006996	SLC19A2
chr1	167811261	167811727	NM_000130	F5
chr1	167851643	167852130	NM_003005	SELP
chr1	167954298	167954828	NM_000655	SELL
chr1	167954298	167954828	NM_000450	SELE
chr1	168123152	168123629	NM_181093	SCYL3
chr1	168291187	168291505	NM_014970	KIFAP3
chr1	168362278	168362823	NM_001136107	METTL11B
chr1	168513010	168513391	NR_026957	LOC284688
chr1	168879723	168880185	NM_022716	PRRX1
chr1	169176211	169176735	NM_025063	MROH9
chr1	169369083	169369388	NR_002601	FMO6P
chr1	169482302	169482853	NM_002021	FMO1
chr1	169553974	169554466	NM_002022	FMO4
chr1	169734880	169735538	NM_015172	PRRC2C
chr1	169888226	169888533	NM_000261	MYOC
chr1	170084493	170084944	NM_015569	DNM3
chr1	170386204	170386715	NR_029627	MIR214
chr1	170386204	170386715	NR_029618	MIR199A2
chr1	170665948	170666315	NM_002642	PIGC
chr1	170665948	170666315	NM_139240	C1orf105
chr1	170756851	170757427	NM_016227	SUCO
chr1	170879639	170880217	NM_000639	FASLG
chr1	171276831	171277423	NM_005092	TNFSF18
chr1	171423733	171424362	NM_003326	TNFSF4
chr1	171827614	171828053	NM_178527	SLC9C2
chr1	171886261	171886825	NM_198493	ANKRD45
chr1	171934635	171935085	NM_014458	KLHL20
chr1	172094208	172094849	NM_001122770	ZBTB37
chr1	172094208	172094849	NR_002579	SNORD74
chr1	172094208	172094849	NR_002750	SNORD44
chr1	172094208	172094849	NR_003938	SNORD81
chr1	172094208	172094849	NR_003939	SNORD79
chr1	172094208	172094849	NR_003940	SNORD80
chr1	172094208	172094849	NR_003943	SNORD77
chr1	172094208	172094849	NR_003942	SNORD76
chr1	172094208	172094849	NR_003941	SNORD75
chr1	172094208	172094849	NR_003944	SNORD78
chr1	172094208	172094849	NR_002578	GAS5
chr1	172094208	172094849	NR_002746	SNORD47
chr1	172238047	172239094	NM_172071	RC3H1
chr1	172672706	172673263	NM_005684	GPR52
chr1	173106771	173107329	NM_001035230	RABGAP1L
chr1	173301034	173301605	NM_022093	TNN
chr1	173965523	173965954	NM_003285	TNR
chr1	175392017	175392872	NM_004319	ASTN1
chr1	175392017	175392872	NM_021165	FAM5B
chr1	176207532	176207872	NM_033127	SEC16B
chr1	176325049	176325299	NM_170692	RASAL2
chr1	176325049	176325299	NR_027982	RASAL2-AS1
chr1	176777165	176777574	NR_033186	C1orf220
chr1	177106998	177107367	NM_004673	ANGPTL1
chr1	177258161	177258693	NM_014864	FAM20B
chr1	177380468	177380991	NM_001168239	ABL2
chr1	177811405	177812040	NM_173533	TDRD5
chr1	177811405	177812040	NM_014625	NPHS2
chr1	178095220	178095584	NM_022347	TOR1AIP2
chr1	178182145	178182643	NM_014810	CEP350
chr1	178393925	178394329	NM_002826	QSOX1
chr1	178477649	178478728	NM_033343	LHX4
chr1	178736424	178738285	NM_032360	ACBD6
chr1	178885552	178885880	NM_001135669	XPR1
chr1	179147249	179147638	NM_020950	KIAA1614
chr1	179307321	179307628	NM_016545	IER5
chr1	179718234	179718562	NM_000721	CACNA1E
chr1	180300058	180300428	NM_001009992	ZNF648
chr1	180621971	180622392	NM_002065	GLUL
chr1	180621971	180622392	NM_172000	TEDDM1
chr1	180701568	180702499	NM_001137669	RGSL1
chr1	180823648	180823932	NM_021133	RNASEL
chr1	180823648	180823932	NM_002928	RGS16
chr1	181012381	181013257	NM_030769	NPL
chr1	181257938	181258282	NM_002293	LAMC1
chr1	181417784	181418429	NM_018891	LAMC2
chr1	181554750	181555171	NM_170706	NMNAT2
chr1	181715403	181715871	NM_173156	SMG7
chr1	181837274	181837842	NM_001127651	NCF2
chr1	181874108	181874718	NM_015149	RGL1
chr1	181874108	181874718	NM_005717	ARPC5
chr1	181874108	181874718	NM_203454	APOBEC4
chr1	182284121	182284538	NM_015101	GLT25D2
chr1	182284121	182284538	NM_001127394	TSEN15
chr1	182987736	182988142	NM_025191	EDEM3
chr1	183203497	183204089	NM_052966	FAM129A
chr1	183279784	183280537	NM_007212	RNF2
chr1	183383163	183383521	NM_017673	SWT1
chr1	183383163	183383521	NM_030934	TRMT1L
chr1	183546125	183547177	NM_006469	IVNS1ABP
chr1	183987982	183988353	NM_031935	HMCN1
chr1	184596693	184597298	NM_003292	TPR
chr1	184596693	184597298	NM_017847	C1orf27
chr1	184914799	184915273	NM_000963	PTGS2
chr1	185073220	185073784	NM_024420	PLA2G4A
chr1	190543055	190543557	NM_001039152	RGS21
chr1	190818614	190818970	NM_002922	RGS1
chr1	191389150	191389963	NR_031691	MIR1278
chr1	194852256	194852757	NM_198503	KCNT2
chr1	195219236	195219730	NM_030787	CFHR5
chr1	195383467	195383893	NM_018136	ASPM
chr1	196149468	196150108	NM_020204	LHX9
chr1	196149468	196150108	NM_001024594	C1orf53
chr1	198632286	198632850	NM_012482	ZNF281
chr1	198970107	198970561	NM_203459	CAMSAP2
chr1	199105194	199105635	NM_005298	GPR25
chr1	199239673	199240217	NM_017596	KIF21B
chr1	199615918	199616430	NM_005558	LAD1
chr1	199615918	199616430	NM_000364	TNNT2
chr1	199714442	199715104	NM_012396	PHLDA3
chr1	199727927	199728462	NM_004078	CSRP1
chr1	199739758	199740082	NR_026667	RPS10P7
chr1	199985480	199986016	NM_001167738	NAV1
chr1	200024422	200024896	NR_031599	MIR1231
chr1	200048335	200048911	NM_018085	IPO9
chr1	200174092	200174611	NM_012134	LMOD1
chr1	200174092	200174611	NM_006335	TIMM17A
chr1	200246202	200246690	NM_004433	ELF3
chr1	200345526	200346129	NM_004767	GPR37L1
chr1	200422212	200423133	NM_021636	LGR6
chr1	200422212	200423133	NR_002930	PTPRVP
chr1	201139368	201140175	NM_002871	RABIF
chr1	201153724	201154168	NM_021633	KLHL12
chr1	201229959	201230765	NM_001079809	TMEM183B
chr1	201229959	201230765	NM_138391	TMEM183A
chr1	201279888	201281140	NM_015053	PPFIA4
chr1	201304757	201305741	NM_002479	MYOG
chr1	201478200	201478678	NM_003465	CHIT1
chr1	201542932	201544713	NM_006763	BTG2
chr1	201602588	201603285	NM_002023	FMOD
chr1	201703730	201705175	NM_201348	PRELP
chr1	201873695	201875426	NM_001001396	ATP2B4
chr1	202027051	202028074	NM_014827	ZC3H11A
chr1	202027051	202028074	NM_001174108	ZBED6
chr1	202277860	202278520	NR_027902	LINC00303
chr1	202314549	202314905	NM_005686	SOX13
chr1	202403736	202404213	NM_018208	ETNK2
chr1	202403736	202404213	NM_000537	REN
chr1	202584237	202584770	NM_014935	PLEKHA6
chr1	202645928	202646758	NM_032833	PPP1R15B
chr1	203264873	203265856	NM_005076	CNTN2
chr1	203347890	203348766	NM_005057	RBBP5
chr1	203466667	203467260	NM_199462	DSTYK
chr1	203466667	203467260	NM_014858	TMCC2
chr1	203557841	203558724	NM_030952	NUAK2
chr1	203585384	203586012	NM_018203	KLHDC8A
chr1	203675387	203676487	NR_029893	MIR135B
chr1	203675387	203676487	NM_001001552	LEMD1
chr1	203743437	203743981	NM_002596	CDK18
chr1	203774675	203775398	NR_027086	LOC284578
chr1	203849555	203850063	NM_001973	ELK4
chr1	203986219	203987031	NM_022731	NUCKS1
chr1	204080076	204080947	NM_152491	PM20D1
chr1	204306604	204307411	NM_001123168	FAM72A
chr1	204386409	204386799	NM_000707	AVPR1B
chr1	204458614	204459756	NM_001007544	C1orf186
chr1	204468747	204469327	NM_148964	CTSE
chr1	204711863	204713075	NM_014002	IKBKE
chr1	204758052	204758866	NM_182663	RASSF5
chr1	205131158	205131837	NM_006850	IL24
chr1	205147838	205148369	NM_005449	FAIM3
chr1	207655778	207656898	NM_001104548	MIR205HG
chr1	207655778	207656898	NR_029622	MIR205
chr1	207826939	207827518	NM_020439	CAMK1G
chr1	207878314	207878838	NM_000228	LAMB3
chr1	207931582	207931907	NM_181755	HSD11B1
chr1	207931582	207931907	NM_015714	G0S2
chr1	207985593	207986208	NM_025228	TRAF3IP3
chr1	208065188	208066037	NM_006147	IRF6
chr1	208065188	208066037	NM_014388	DIEXF
chr1	208193340	208194040	NM_001146261	SYT14
chr1	208456599	208456885	NM_019605	SERTAD4
chr1	208456599	208456885	NR_024337	SERTAD4-AS1
chr1	208579882	208580283	NM_001122834	HHAT
chr1	209383109	209383525	NM_172362	KCNH1
chr1	209571268	209572135	NM_004619	TRAF5
chr1	209629826	209630868	NR_026761	LINC00467
chr1	209835882	209836553	NM_021194	SLC30A1
chr1	209900362	209900727	NM_002497	NEK2
chr1	210066941	210067498	NM_014873	LPGAT1
chr1	210530073	210530833	NM_006243	PPP2R5A
chr1	210584698	210585212	NR_004389	SNORA16B
chr1	210805589	210806153	NM_001030287	ATF3
chr1	211023875	211024410	NM_001042549	NSL1
chr1	211023875	211024410	NM_001146171	TATDN3
chr1	211070088	211070513	NM_001024601	C1orf227
chr1	211084984	211085434	NR_027285	FLVCR1-AS1
chr1	211084984	211085434	NM_014053	FLVCR1
chr1	211198828	211199497	NM_024749	VASH2
chr1	211264616	211265152	NM_144567	ANGEL2
chr1	212208610	212209074	NM_002763	PROX1
chr1	212823601	212824454	NM_016343	CENPF
chr1	213309406	213309780	NM_001017425	KCNK2
chr1	214672077	214672396	NM_206933	USH2A
chr1	215371196	215371735	NM_001134285	ESRRG
chr1	215852248	215852620	NM_138796	SPATA17
chr1	215852248	215852620	NM_018040	GPATCH2
chr1	216584590	216585116	NM_003238	TGFB2
chr1	217409568	217410172	NM_138794	LYPLAL1
chr1	218325335	218325953	NM_018060	IARS2
chr1	218325335	218325953	NM_006085	BPNT1
chr1	218354201	218354890	NR_029711	MIR194-1
chr1	218354201	218354890	NR_029628	MIR215
chr1	218438562	218439162	NR_031705	MIR664
chr1	218438562	218439162	NR_002994	SNORA36B
chr1	218762655	218763212	NM_018650	MARK1
chr1	219007692	219008011	NM_017898	2016-03-02
chr1	219007692	219008011	NM_022746	2016-03-01
chr1	219990462	219991001	NM_007207	DUSP10
chr1	220961334	220962018	NM_207468	FAM177B
chr1	220961334	220962018	NM_022831	AIDA
chr1	220961334	220962018	NM_144695	BROX
chr1	221178639	221179159	NM_032890	DISP1
chr1	221604710	221605320	NM_001037175	SUSD4
chr1	221614481	221615093	NM_152610	C1orf65
chr1	221914797	221915384	NM_001143962	CAPN8
chr1	222358431	222358755	NM_015176	FBXO28
chr1	222424867	222425477	NM_003676	DEGS1
chr1	222491197	222491817	NR_031574	MIR320B2
chr1	223670437	223671073	NM_194442	LBR
chr1	223888698	223889100	NM_018212	ENAH
chr1	224032330	224032861	NM_003133	SRP9
chr1	224073615	224074054	NM_000120	EPHX1
chr1	224261346	224261833	NM_152608	SDE2
chr1	224435669	224435954	NM_022735	ACBD3
chr1	224547480	224547937	NM_173083	LIN9
chr1	224795671	224796030	NM_001003665	C1orf95
chr1	225004235	225004959	NM_002221	ITPKB
chr1	225810315	225810775	NM_178549	ZNF678
chr1	226342276	226342754	NM_001658	ARF1
chr1	226342276	226342754	NM_024319	C1orf35
chr1	226649658	226650081	NM_145214	TRIM11
chr1	226661580	226662807	NM_003493	HIST3H3
chr1	226661580	226662807	NM_016102	TRIM17
chr1	226720772	226721507	NM_033445	HIST3H2A
chr1	226720772	226721507	NM_175055	HIST3H2BB
chr1	226928012	226928484	NM_021205	RHOU
chr1	227488347	227488820	NM_004578	RAB4A
chr1	227488347	227488820	NM_006542	SPHAR
chr1	227534988	227535523	NM_145257	CCSAP
chr1	227626341	227626893	NM_001100	ACTA1
chr1	227700764	227701126	NM_018230	NUP133
chr1	228570013	228570574	NM_024554	PGBD5
chr1	228831231	228831685	NM_007357	COG2
chr1	228943049	228943722	NM_016452	CAPN9
chr1	229053947	229054954	NM_032800	C1orf198
chr1	229630944	229631260	NM_022051	EGLN1
chr1	229722653	229723224	NR_028397	TSNAX-DISC1
chr1	229722653	229723224	NM_005999	TSNAX
chr1	229841121	229841608	NM_001164542	DISC1
chr1	230010766	230011567	NR_002227	DISC2
chr1	230708632	230709091	NM_020808	SIPA1L2
chr1	231138789	231139259	NM_032324	NTPCR
chr1	232101135	232101686	NM_173508	SLC35F3
chr1	232564364	232564919	NM_001012985	COA6
chr1	232698733	232699268	NM_005646	TARBP1
chr1	233350627	233350956	NM_014765	TOMM20
chr1	233350627	233350956	NR_002956	SNORA14B
chr1	233386937	233387383	NR_027762	RBM34
chr1	233549573	233549956	NM_031371	ARID4B
chr1	233549573	233549956	NM_004837	GGPS1
chr1	233602889	233603485	NM_003193	TBCE
chr1	233715265	233715699	NM_152490	B3GALNT2
chr1	234070955	234071451	NR_031718	MIR1537
chr1	234356453	234357047	NM_003272	GPR137B
chr1	234529047	234529457	NM_019891	ERO1LB
chr1	234631377	234631623	NM_145861	EDARADD
chr1	234752114	234752624	NM_201545	LGALS8
chr1	234828242	234828558	NM_018072	HEATR1
chr1	234918242	234919071	NM_001103	ACTN2
chr1	235028366	235028930	NM_000254	MTR
chr1	236074187	236074495	NR_027247	LOC100130331
chr1	236711391	236711713	NR_015407	LOC339535
chr1	237851234	237851543	NM_000740	CHRM3
chr1	238317141	238317828	NM_020066	FMN2
chr1	238827654	238828139	NM_022469	GREM2
chr1	239601019	239601380	NM_002924	RGS7
chr1	239745748	239746752	NM_000143	FH
chr1	239745748	239746752	NM_003679	KMO
chr1	239854147	239854744	NM_001821	CHML
chr1	239854147	239854744	NM_014322	OPN3
chr1	239868515	239868977	NM_144625	WDR64
chr1	240080558	240080998	NM_130398	EXO1
chr1	240755919	240756268	NM_152666	PLD5
chr1	241344801	241345201	NR_029401	LOC731275
chr1	242263379	242263729	NM_006352	ZBTB18
chr1	242568505	242568920	NM_001012970	C1orf100
chr1	242698804	242699208	NM_173807	C1orf101
chr1	242698804	242699208	NM_001126	ADSS
chr1	242874519	242875062	NM_016076	DESI2
chr1	243079908	243080503	NM_004501	HNRNPU
chr1	243079908	243080503	NM_198076	COX20
chr1	243079908	243080503	NR_026778	HNRNPU-AS1
chr1	243376764	243377197	NM_018012	KIF26B
chr1	244800564	244801182	NM_152609	CNST
chr1	244800564	244801182	NM_022366	TFB2M
chr1	244938116	244938706	NM_016002	SCCPDH
chr1	245030295	245030831	NR_015422	LOC149134
chr1	245238380	245239506	NM_020394	ZNF695
chr1	245304826	245305372	NM_033213	ZNF670
chr1	245346781	245347488	NM_024804	ZNF669
chr1	245346781	245347488	NM_207401	C1orf229
chr1	245405528	245405856	NM_003431	ZNF124
chr1	245486797	245487243	NM_173858	VN1R5
chr1	245697231	245697778	NM_001004492	OR2B11
chr1	245701216	245701850	NM_001004698	OR2W5
chr1	245764150	245764734	NR_027309	GCSAML-AS1
chr1	245764150	245764734	NM_198074	OR2C3
chr1	245764150	245764734	NM_145278	GCSAML
chr1	245825941	245826374	NM_001001915	OR2G2
chr1	245825941	245826374	NM_001001914	OR2G3
chr1	246084311	246084990	NM_015431	TRIM58
chr1	246084311	246084990	NM_001001959	OR11L1
chr1	246130620	246131086	NM_001001957	OR2W3
chr1	246200832	246201180	NM_001004491	OR2AK2
chr1	246200832	246201180	NR_002145	OR2L1P
chr1	246252954	246253403	NM_001004686	OR2L2
chr1	246347678	246348240	NR_002141	OR2M1P
chr1	246386340	246386704	NM_001004690	OR2M5
chr1	246398763	246399187	NM_001004688	OR2M2
chr1	246420899	246421336	NM_001004689	OR2M3
chr1	246451575	246452361	NM_017504	OR2M4
chr1	246502049	246502564	NM_001004695	OR2T33
chr1	246533213	246533992	NM_001004692	OR2T12
chr1	246556842	246557222	NM_001004691	OR2M7
chr1	246565543	246565954	NM_001001918	OR14C36
chr1	246622443	246622752	NM_001005471	OR2T6
chr1	246622443	246622752	NM_030904	OR2T1
chr1	246758407	246758844	NM_001013355	OR2G6
chr1	247114624	247115398	NM_001136036	ZNF692
chr1	247114624	247115398	NM_024836	ZNF672
chr10	930909	931435	NM_021170	HES4
chr10	930909	931435	NM_198576	AGRN
chr10	930909	931435	NM_005101	ISG15
chr10	1022948	1023434	NM_017891	C1orf159
chr10	1296384	1296851	NM_017900	AURKAIP1
chr10	1296384	1296851	NM_032348	MXRA8
chr10	1378842	1379289	NM_022834	VWA1
chr10	1378842	1379289	NM_031921	ATAD3B
chr10	1378842	1379289	NM_001039211	ATAD3C
chr10	1524490	1524896	NM_080875	MIB2
chr10	1941914	1942814	NM_001080484	KIAA1751
chr10	1941914	1942814	NM_000815	GABRD
chr10	2106269	2106726	NR_024445	C1orf86
chr10	2140337	2140737	NM_003036	SKI
chr10	2318302	2318881	NM_007033	RER1
chr10	2318302	2318881	NM_153818	PEX10
chr10	2318302	2318881	NM_024848	MORN1
chr10	2435308	2435722	NM_018216	PANK4
chr10	2435308	2435722	NM_001010926	HES5
chr10	2471863	2472198	NM_003820	TNFRSF14
chr10	2471863	2472198	NR_026927	LOC115110
chr10	2521982	2522522	NM_152371	FAM213B
chr10	2979805	2980122	NM_199454	PRDM16
chr10	2979805	2980122	NR_024371	FLJ42875
chr10	3472875	3473312	NR_030277	MIR551A
chr10	3673655	3674142	NM_152492	CCDC27
chr10	3673655	3674142	NM_001163724	SMIM1
chr10	3793971	3794588	NM_207356	C1orf174
chr10	3793971	3794588	NR_024455	LOC100133612
chr10	6339366	6339893	NM_181865	ACOT7
chr10	6392232	6392516	NM_031475	ESPN
chr10	6392232	6392516	NM_019089	HES2
chr10	6447005	6447464	NM_148970	TNFRSF25
chr10	7744384	7744868	NM_004781	VAMP3
chr10	8299885	8300206	NM_001080397	SLC45A1
chr10	10033186	10033701	NM_001105562	UBE4B
chr10	10437984	10438406	NM_004565	PEX14
chr10	10437984	10438406	NM_004401	DFFA
chr10	10437984	10438406	NM_001302	CORT
chr10	10978282	10978695	NM_001170754	C1orf127
chr10	10978282	10978695	NM_007375	TARDBP
chr10	11191133	11191805	NM_021146	ANGPTL7
chr10	11649399	11649699	NM_033182	FBXO44
chr10	11649399	11649699	NM_006341	MAD2L2
chr10	11649399	11649699	NM_012168	FBXO2
chr10	11649399	11649699	NM_018438	FBXO6
chr10	11737657	11738155	NM_020350	AGTRAP
chr10	11839493	11840072	NM_006172	NPPA
chr10	11839493	11840072	NM_002521	NPPB
chr10	12219405	12219977	NM_015378	VPS13D
chr10	12928189	12928780	NM_001010889	PRAMEF6
chr10	12944784	12945432	NM_001100631	PRAMEF22
chr10	13047313	13047935	NM_001013407	PRAMEF5
chr10	13305374	13305904	NM_001099854	PRAMEF14
chr10	13305374	13305904	NM_001098376	PRAMEF15
chr10	13305374	13305904	NM_001010890	PRAMEF9
chr10	13499965	13500599	NM_001012277	PRAMEF7
chr10	13499965	13500599	NM_001012276	PRAMEF8
chr10	13580872	13581394	NM_001099790	PRAMEF19
chr10	13580872	13581394	NM_001099851	PRAMEF17
chr10	13580872	13581394	NM_001099850	PRAMEF18
chr10	13613454	13613953	NM_001099852	PRAMEF20
chr10	13613454	13613953	NM_001100114	PRAMEF21
chr10	15737664	15738208	NM_015291	DNAJC16
chr10	15737664	15738208	NM_032996	CASP9
chr10	15779497	15779799	NM_024758	AGMAT
chr10	16416114	16416405	NM_153213	ARHGEF19
chr10	16801932	16802343	NM_017940	NBPF1
chr10	16969641	16970127	NR_002729	MST1L
chr10	17268872	17269460	NM_003000	SDHB
chr10	17495684	17495942	NM_012387	PADI4
chr10	19504251	19504577	NM_012067	AKR7A3
chr10	19676803	19677166	NM_004930	CAPZB
chr10	22866016	22866379	NM_000491	C1QB
chr10	23585927	23586445	NR_033690	C1orf213
chr10	23585927	23586445	NM_001077195	ZNF436
chr10	23743890	23744352	NM_004091	E2F2
chr10	23987840	23988402	NM_020362	PITHD1
chr10	23987840	23988402	NM_007260	LYPLA2
chr10	24079120	24079690	NM_000147	FUCA1
chr10	25135501	25136242	NM_004350	RUNX3
chr10	25426833	25427341	NM_015484	SYF2
chr10	25426833	25427341	NM_020317	C1orf63
chr10	25724158	25724660	NM_015627	LDLRAP1
chr10	25831132	25831539	NM_020379	MAN1C1
chr10	26582959	26583444	NM_173574	ZNF683
chr10	26722456	26722953	NM_002953	RPS6KA1
chr10	26738468	26739028	NR_031740	MIR1976
chr10	27679672	27680397	NM_006990	WASF2
chr10	27911735	27912280	NM_152660	FAM76A
chr10	28757860	28758568	NM_017846	TRNAU1AP
chr10	28757860	28758568	NR_003077	SNORD99
chr10	29312241	29312753	NM_001171868	TMEM200B
chr10	31224305	31224850	NR_002762	PRO0611
chr10	31224305	31224850	NR_003066	SNORD85
chr10	32040558	32041043	NM_144569	SPOCD1
chr10	32190581	32191001	NM_080392	PTP4A2
chr10	33272159	33272917	NM_001625	AK2
chr10	33693575	33694050	NM_145238	ZSCAN20
chr10	35012597	35013113	NM_002060	GJA4
chr10	35331636	35332210	NM_024772	ZMYM1
chr10	35801339	35801909	NM_178548	TFAP2E
chr10	35999656	36000061	NM_022111	CLSPN
chr10	36340788	36341380	NM_017825	ADPRHL2
chr10	36340788	36341380	NM_005202	COL8A2
chr10	36340788	36341380	NM_014466	TEKT2
chr10	37750949	37751430	NM_022756	MEAF6
chr10	39098341	39098823	NM_022157	RRAGC
chr10	39098341	39098823	NM_012333	MYCBP
chr10	39115358	39115852	NM_030772	GJA9
chr10	42371714	42372236	NM_007102	GUCA2B
chr10	42386664	42395813	NM_033553	GUCA2A
chr10	42597658	42600652	NM_173642	RIMKLA
chr10	42980405	42980755	NM_148960	CLDN19
chr10	44461713	44462199	NM_019100	DMAP1
chr10	45008522	45008976	NM_153274	BEST4
chr10	45871222	45871800	NM_001114938	CCDC17
chr10	45871222	45871800	NR_026768	RPS15AP10
chr10	47019920	47021195	NM_001099772	CYP4B1
chr10	47663154	47664002	NM_004474	FOXD2
chr10	47663154	47664002	NR_026878	FOXD2-AS1
chr10	47663154	47664002	NM_012186	FOXE3
chr10	50364643	50365244	NM_021952	ELAVL4
chr10	52585496	52585865	NM_032449	CC2D1B
chr10	52636095	52636623	NM_004153	ORC1
chr10	52636095	52636623	NM_032864	PRPF38A
chr10	52781841	52782435	NM_015269	ZCCHC11
chr10	53437483	53438005	NM_000098	CPT2
chr10	53495720	53496232	NM_002370	MAGOH
chr10	53566166	53566637	NM_017522	LRP8
chr10	53678097	53678579	NM_033067	DMRTB1
chr10	53959438	53959707	NM_147193	GLIS1
chr10	54300608	54301120	NM_004872	TMEM59
chr10	54300608	54301120	NM_153035	TCEANC2
chr10	54422967	54423565	NM_016491	MRPL37
chr10	54422967	54423565	NM_001031672	CYB5RL
chr10	54767914	54768425	NM_015547	ACOT11
chr10	54867925	54868396	NM_001039464	MROH7
chr10	54867925	54868396	NM_176782	FAM151A
chr10	55013931	55014428	NM_152268	PARS2
chr10	62439931	62440431	NM_019079	L1TD1
chr10	62544233	62544638	NM_181712	KANK4
chr10	63553909	63554375	NM_012183	FOXD3
chr10	64003017	64003526	NM_005012	ROR1
chr10	64442922	64443462	NM_152489	UBE2U
chr10	65204501	65204865	NM_002227	JAK1
chr10	67044439	67044990	NM_005478	INSL5
chr10	70017461	70017953	NM_020794	LRRC7
chr10	70167634	70168218	NR_023916	PIN1P1
chr10	70451326	70451673	NM_017768	LRRC40
chr10	70451326	70451673	NM_004768	SRSF11
chr10	70660766	70661423	NM_001902	CTH
chr10	71295505	71296370	NM_198717	PTGER3
chr10	71295505	71296370	NR_029707	MIR186
chr10	74452375	74453036	NM_001112808	FPGT-TNNI3K
chr10	74452375	74453036	NM_001105659	LRRIQ3
chr10	74452375	74453036	NM_003838	FPGT
chr10	74459226	74459616	NM_015978	TNNI3K
chr10	75852128	75852768	NM_152697	SLC44A5
chr10	76034643	76035131	NM_004582	RABGGTB
chr10	76034643	76035131	NM_002440	MSH4
chr10	76034643	76035131	NR_002749	SNORD45A
chr10	76034643	76035131	NR_002748	SNORD45B
chr10	76034643	76035131	NR_003042	SNORD45C
chr10	77454363	77454886	NM_005482	PIGK
chr10	77511260	77511646	NM_174858	AK5
chr10	77901484	77901912	NM_015534	ZZZ3
chr10	78027968	78028524	NM_198549	FAM73A
chr10	78124357	78124687	NM_144573	NEXN
chr10	78485017	78485606	NR_027310	MGC27382
chr10	82030530	82031885	NM_012302	LPHN2
chr10	85497384	85497919	NR_024113	C1orf52
chr10	85497384	85497919	NM_003921	BCL10
chr10	85808797	85809221	NM_001554	CYR61
chr10	86384240	86384819	NM_152890	COL24A1
chr10	87159611	87160149	NM_012262	HS2ST1
chr10	87159611	87160149	NM_203341	2016-09-15
chr10	89307852	89308327	NM_002053	GBP1
chr10	89365921	89366272	NM_004120	GBP2
chr10	89881754	89882682	NM_032270	LRRC8C
chr10	90045728	90046078	NM_018103	LRRC8D
chr10	92311906	92312464	NM_183242	BTBD8
chr10	92415375	92415899	NM_015237	KIAA1107
chr10	92716184	92716719	NM_001127215	GFI1
chr10	93324878	93325885	NM_001164393	MTF2
chr10	93432619	93433113	NM_206886	CCDC18
chr10	93432619	93433113	NM_016040	TMED5
chr10	96966284	96966759	NM_021190	PTBP2
chr10	98881747	98882290	NM_015976	SNX7
chr10	99516444	99517378	NM_001166252	LPPR4
chr10	99871300	99871802	NM_017734	PALMD
chr10	100212988	100213486	NM_012243	SLC35A3
chr10	100381167	100381657	NM_019083	TRMT13
chr10	100381167	100381657	NM_194292	SASS6
chr10	102240162	102240598	NM_058170	OLFM3
chr10	103831146	103831502	NM_017619	RNPC3
chr10	103946565	103947220	NM_000699	AMY2A
chr10	105133392	105133761	NR_031679	MIR548H3
chr10	109012198	109012583	NM_144584	HENMT1
chr10	109076736	109077119	NM_007269	STXBP3
chr10	109545935	109546328	NM_006513	SARS
chr10	109577292	109577718	NM_001408	CELSR2
chr10	109960791	109961268	NM_004037	AMPD2
chr10	110010838	110011399	NR_024538	GSTM4
chr10	110010838	110011399	NM_000848	GSTM2
chr10	110342167	110343056	NM_006621	AHCYL1
chr10	111492605	111492961	NM_006090	CEPT1
chr10	111492605	111492961	NM_178454	DRAM2
chr10	111565663	111566066	NM_004000	CHI3L2
chr10	111671109	111671722	NM_181643	PIFO
chr10	111716908	111717445	NR_029429	PGCP1
chr10	111773451	111773815	NM_002557	OVGP1
chr10	113031829	113032384	NM_001042679	RHOC
chr10	113041666	113042020	NM_005167	PPM1J
chr10	113274529	113274866	NR_002796	AKR7A2P1
chr10	114086986	114087640	NM_006608	PHTF1
chr10	114169164	114169675	NM_018364	RSBN1
chr10	114231853	114232279	NM_001010922	BCL2L15
chr10	114318698	114318987	NM_020190	OLFML3
chr10	115047567	115048121	NM_002524	NRAS
chr10	116180526	116180919	NM_005599	NHLH2
chr10	118519957	118520551	NM_206996	SPAG17
chr10	120952841	120953153	NR_003955	EMBP1
chr11	312111	312422	NR_028325	LOC100132062
chr11	312111	312422	NR_028327	LOC100133331
chr11	312111	312422	NR_028322	LOC100132287
chr11	1659693	1660707	NM_033487	CDK11B
chr11	1659693	1660707	NM_033529	CDK11A
chr11	1659693	1660707	NM_182838	SLC35E2
chr11	3707888	3708269	NM_020710	LRRC47
chr11	6180526	6181112	NM_015557	CHD5
chr11	6180526	6181112	NM_207396	RNF207
chr11	6180526	6181112	NM_000983	RPL22
chr11	6214948	6215476	NM_012405	ICMT
chr11	6526247	6526822	NM_177539	TAS1R1
chr11	6526247	6526822	NM_024654	NOL9
chr11	6596304	6596791	NM_153812	PHF13
chr11	6596304	6596791	NM_014851	KLHL21
chr11	6673623	6674511	NM_018198	DNAJC11
chr11	7996337	7997177	NM_018948	ERRFI1
chr11	9003051	9003883	NM_207420	SLC2A7
chr11	9198724	9199220	NM_004285	H6PD
chr11	9273879	9274516	NM_025106	SPSB1
chr11	9943518	9943853	NM_022787	NMNAT1
chr11	9943518	9943853	NM_032368	LZIC
chr11	11664130	11665014	NM_198545	DRAXIN
chr11	11773956	11774810	NM_021735	CLCN6
chr11	11773956	11774810	NM_005957	MTHFR
chr11	11892755	11894012	NM_138346	KIAA2013
chr11	12059530	12059883	NM_001243	TNFRSF8
chr11	12611640	12612230	NM_001013630	AADACL4
chr11	12688244	12688821	NM_001103169	AADACL3
chr11	12875276	12875986	NM_001009611	PRAMEF4
chr11	12875276	12875986	NM_001039361	PRAMEF10
chr11	13089910	13091270	NM_001136561	LOC440563
chr11	13197549	13197859	NM_001013692	PRAMEF3
chr11	13375083	13375708	NM_001045480	PRAMEF16
chr11	15915491	15915772	NM_207348	SLC25A34
chr11	16029249	16029695	NM_015001	SPEN
chr11	16029249	16029695	NR_024279	FLJ37453
chr11	16351777	16352224	NM_004431	EPHA2
chr11	16633552	16633835	NM_018090	NECAP2
chr11	16633552	16633835	NM_198546	SPATA21
chr11	16832305	16832905	NR_026752	CROCCP2
chr11	16832305	16832905	NR_027504	MST1P2
chr11	17309795	17310349	NM_007365	PADI2
chr11	17943106	17943702	NM_030812	ACTL8
chr11	19780815	19781307	NM_001032363	MINOS1
chr11	20083567	20083894	NM_015207	OTUD3
chr11	20260461	20261041	NM_000929	PLA2G5
chr11	20328643	20329303	NM_012400	PLA2G2D
chr11	20702239	20702759	NM_018584	CAMK2N1
chr11	20702239	20702759	NM_024544	MUL1
chr11	20781376	20782241	NM_001785	CDA
chr11	20842485	20842892	NM_005216	DDOST
chr11	21626134	21626674	NM_032264	NBPF3
chr11	24122995	24123565	NM_001841	CNR2
chr11	25475045	25475461	NM_001127691	RHD
chr11	25605312	25605755	NM_138617	RHCE
chr11	26004956	26005880	NM_206926	SEPN1
chr11	26038936	26039810	NM_024037	AUNIP
chr11	26101008	26101520	NM_001145454	STMN1
chr11	26216551	26216880	NM_000437	PAFAH2
chr11	26216551	26216880	NM_004455	EXTL1
chr11	26384797	26385436	NR_023345	CNKSR1
chr11	26384797	26385436	NM_015871	ZNF593
chr11	26384797	26385436	NM_198137	CATSPER4
chr11	26471731	26472323	NM_031286	SH3BGRL3
chr11	26681920	26682654	NM_005517	HMGN2
chr11	26968778	26969317	NM_017837	PIGV
chr11	27096254	27097336	NM_021969	NR0B2
chr11	27194039	27194385	NM_052943	FAM46B
chr11	27371403	27371674	NM_003047	SLC9A1
chr11	27424709	27425063	NM_015023	WDTC1
chr11	27556438	27556941	NM_032872	SYTL1
chr11	27867194	27867789	NM_002038	IFI6
chr11	27969290	27970281	NM_177424	STX12
chr11	28787508	28788212	NR_002987	SNORA61
chr11	28787508	28788212	NR_003035	SNORA16A
chr11	28787508	28788212	NR_002976	SNORA44
chr11	28787508	28788212	NR_024127	SNHG12
chr11	30956542	30956999	NM_002379	MATN1
chr11	31012424	31012764	NM_006762	LAPTM5
chr11	32243700	32244230	NM_006559	KHDRBS1
chr11	32995495	32995849	NM_020888	KIAA1522
chr11	33195714	33196207	NM_001127361	RNF19B
chr11	34418329	34418855	NM_052896	CSMD2
chr11	34418329	34418855	NM_001134734	C1orf94
chr11	35126268	35126848	NM_001080418	DLGAP3
chr11	35259467	35259846	NM_007167	ZMYM6
chr11	35420287	35421000	NM_005066	SFPQ
chr11	36394038	36394403	NM_014408	TRAPPC3
chr11	36394038	36394403	NM_018067	MAP7D1
chr11	36560602	36561139	NM_024676	SH3D21
chr11	36560602	36561139	NM_018166	EVA1B
chr11	36609913	36610390	NM_032017	STK40
chr11	37255114	37255613	NM_000831	GRIK3
chr11	37993318	37993849	NM_173641	EPHA10
chr11	38079519	38080022	NM_005955	MTF1
chr11	39991606	39992177	NM_203456	PPIE
chr11	40126477	40126969	NM_017646	TRIT1
chr11	40126477	40126969	NM_001033081	MYCL1
chr11	40276664	40277048	NM_006367	CAP1
chr11	40509675	40510147	NM_005857	ZMPSTE24
chr11	41039951	41040463	NM_172163	KCNQ4
chr11	41257599	41257957	NM_144990	SLFNL1
chr11	42684754	42685126	NM_001146192	ZMYND12
chr11	42684754	42685126	NM_024664	PPCS
chr11	42778319	42778825	NM_001080850	CCDC30
chr11	43085437	43085824	NM_015911	ZNF691
chr11	43548201	43548765	NM_005424	TIE1
chr11	43565599	43565859	NM_005373	MPL
chr11	43760515	43761056	NM_130440	PTPRF
chr11	44576851	44577459	NM_024066	ERI3
chr11	45080419	45081254	NM_003738	PTCH2
chr11	45427334	45427763	NM_020883	ZSWIM5
chr11	45763045	45763636	NM_181697	PRDX1
chr11	46764539	46764962	NM_147192	DMBX1
chr11	46955714	46956279	NM_014774	EFCAB14
chr11	47120792	47121172	NR_002788	CYP4Z2P
chr11	55020206	55020792	NM_017904	TTC22
chr11	55026122	55026616	NM_001110533	C1orf177
chr11	55264181	55264719	NM_174936	PCSK9
chr11	60047987	60048547	NM_015888	HOOK1
chr11	62820326	62820792	NM_014495	ANGPTL3
chr11	62915830	62916240	NM_033407	DOCK7
chr11	67925583	67926406	NM_001924	GADD45A
chr11	77111353	77111771	NM_030965	ST6GALNAC5
chr11	84620670	84621179	NM_021233	DNASE2B
chr11	84620670	84621179	NR_003927	UOX
chr11	89230079	89230453	NM_019610	RBMXL1
chr11	89230079	89230453	NM_001008661	CCBL2
chr11	90953760	90954228	NM_020063	BARHL2
chr11	92141014	92141638	NM_003243	TGFBR3
chr11	92528939	92529376	NM_053274	GLMN
chr11	92528939	92529376	NM_024813	RPAP2
chr11	93059203	93059826	NM_000969	RPL5
chr11	93059203	93059826	NR_000006	SNORD21
chr11	93059203	93059826	NR_002444	SNORA66
chr11	93185222	93186337	NM_001006605	FAM69A
chr11	94640682	94641253	NM_001122674	ABCD3
chr11	98164730	98165212	NM_000110	DPYD
chr11	98294757	98295349	NR_029679	MIR137
chr11	100016169	100016630	NM_001013660	FRRS1
chr11	100504904	100505327	NR_030279	MIR553
chr11	100504904	100505327	NM_003729	RTCA
chr11	100504904	100505327	NM_001918	DBT
chr11	100578851	100579300	NM_003672	CDC14A
chr11	100970025	100970796	NM_080682	VCAM1
chr11	101487707	101488171	NM_001400	S1PR1
chr11	107476884	107477250	NM_001113226	NTNG1
chr11	108808446	108808826	NM_001143988	NBPF6
chr11	109618416	109619001	NM_032636	PSRC1
chr11	109811845	109812414	NM_153340	ATXN7L2
chr11	109811845	109812414	NM_001040709	SYPL2
chr11	109893362	109893874	NM_031936	GPR61
chr11	110788661	110789135	NM_032414	PROK1
chr11	111032937	111033316	NM_002232	KCNA3
chr11	111630461	111631052	NR_003928	CHIAP2
chr11	112724566	112725029	NM_018704	CTTNBP2NL
chr11	119330878	119331387	NM_152380	TBX15
chr11	120656749	120657475	NM_001100910	FAM72B
chr11	120705414	120706045	NR_027337	HIST2H2BA
chr12	592683	593904	NM_001005277	OR4F16
chr12	592683	593904	NM_001005224	OR4F3
chr12	592683	593904	NM_001005221	OR4F29
chr12	740007	740597	NR_015368	LOC643837
chr12	740007	740597	NR_024321	LINC00115
chr12	798597	798970	NR_027055	FAM41C
chr12	1137241	1137734	NM_016547	SDF4
chr12	1306234	1306833	NM_001039577	CCNL2
chr12	1306234	1306833	NR_015434	LOC148413
chr12	1326654	1327459	NM_001145210	ANKRD65
chr12	1326654	1327459	NM_017971	MRPL20
chr12	1444565	1444929	NM_018188	ATAD3A
chr12	1452029	1452591	NM_001114748	TMEM240
chr12	1539031	1539621	NM_006983	MMP23B
chr12	1539031	1539621	NR_002946	MMP23A
chr12	1600547	1601281	NM_001110781	SLC35E2B
chr12	1695558	1696189	NM_023018	NADK
chr12	1857925	1858799	NM_178545	TMEM52
chr12	1978106	1978788	NM_002744	PRKCZ
chr12	2280616	2281467	NR_024489	LOC100129534
chr12	2546415	2546697	NM_033467	MMEL1
chr12	2909833	2910272	NM_080431	ACTRT2
chr12	3500246	3500726	NM_001409	MEGF6
chr12	3515039	3515523	NM_182752	TPRG1L
chr12	3670099	3670486	NM_207306	TP73-AS1
chr12	4360037	4360733	NR_027088	LOC284661
chr12	6545559	6546058	NM_005341	ZBTB48
chr12	7921503	7921902	NM_001561	TNFRSF9
chr12	8787948	8788440	NM_001042681	RERE
chr12	9536417	9536747	NM_032315	SLC25A33
chr12	9874214	9874693	NM_001012329	CTNNBIP1
chr12	9990035	9990552	NM_052960	RBP7
chr12	11948337	11949023	NM_014874	MFN2
chr12	13540341	13541224	NM_001024661	PRAMEF13
chr12	17172845	17173284	NM_017459	MFAP2
chr12	20012262	20012883	NM_181719	TMCO4
chr12	20012262	20012883	NM_019062	RNF186
chr12	21874275	21874636	NM_001145657	RAP1GAP
chr12	22242872	22243319	NM_001791	CDC42
chr12	22242872	22243319	NR_023919	LINC00339
chr12	26351347	26351857	NM_024869	FAM110D
chr12	26534490	26534876	NM_001039775	AIM1L
chr12	27128354	27128857	NM_006600	NUDC
chr12	27536486	27536979	NM_032125	TMEM222
chr12	31170949	31172086	NM_014654	SDC3
chr12	31170949	31172086	NR_033295	SNORD103B
chr12	31170949	31172086	NR_004054	SNORD103A
chr12	31757543	31758172	NR_027085	LOC284551
chr12	32573842	32574345	NM_023009	MARCKSL1
chr12	33050984	33051405	NM_003680	YARS
chr12	33050984	33051405	NM_022753	S100PBP
chr12	37909590	37910125	NM_017850	C1orf109
chr12	37929517	37929960	NM_018101	CDCA8
chr12	38039143	38039701	NM_152496	MANEAL
chr12	39264876	39265283	NM_004552	NDUFS5
chr12	39921450	39921890	NM_016257	HPCAL4
chr12	40500041	40500384	NM_001008740	TMCO2
chr12	40694317	40694797	NM_023070	ZFP69B
chr12	40711121	40711638	NM_198494	ZFP69
chr12	40766255	40766624	NM_022774	EXO5
chr12	40766255	40766624	NM_152373	ZNF684
chr12	40980013	40980544	NR_029833	MIR30C1
chr12	40980013	40980544	NR_029846	MIR30E
chr12	42147284	42147558	NM_024503	HIVEP3
chr12	43196778	43197476	NM_006516	SLC2A1
chr12	43490769	43491321	NM_144626	TMEM125
chr12	43528237	43528561	NM_182517	C1orf210
chr12	45552830	45553323	NM_032756	HPDL
chr12	45552830	45553323	NR_024270	LOC400752
chr12	45590337	45590612	NM_001048172	MUTYH
chr12	45590337	45590612	NM_025077	TOE1
chr12	46782923	46783208	NM_001097611	KNCN
chr12	47582039	47582878	NM_016308	CMPK1
chr12	51337708	51338153	NM_001136508	C1orf185
chr12	51460553	51460833	NM_014372	RNF11
chr12	51842324	51843488	NM_148908	OSBPL9
chr12	52841934	52842863	NM_015696	GPX7
chr12	52852698	52853072	NM_001042693	FAM159A
chr12	53365163	53365966	NM_006671	SLC1A7
chr12	54071664	54072010	NM_018087	TMEM48
chr12	54633088	54633414	NM_145716	SSBP3
chr12	54936010	54937285	NM_004623	TTC4
chr12	58488026	58488477	NM_021080	DAB1
chr12	59004894	59005350	NM_002228	JUN
chr12	60322282	60322780	NM_152377	C1orf87
chr12	63023232	63023686	NM_032852	ATG4C
chr12	67276648	67277150	NM_015139	SLC35D1
chr12	68736679	68737012	NM_017779	DEPDC1
chr12	71314657	71315101	NM_005455	ZRANB2
chr12	75944486	75944956	NM_001127328	ACADM
chr12	76301331	76301913	NM_152996	ST6GALNAC3
chr12	89625836	89626227	NR_003133	GBP1P1
chr12	93014783	93015349	NM_005665	EVI5
chr12	94366292	94366590	NM_000350	ABCA4
chr12	103904417	103904994	NM_020978	AMY2B
chr12	103904417	103904994	NR_024438	ACTG1P4
chr12	108885908	108886487	NM_001010883	FAM102B
chr12	109773756	109774379	NM_002790	PSMA5
chr12	110442988	110443689	NM_203412	UBL4B
chr12	110750793	110751380	NM_004696	SLC16A4
chr12	110750793	110751380	NM_006402	LAMTOR5
chr12	110851177	110851522	NM_005549	KCNA10
chr12	113074148	113074713	NM_182759	FAM19A3
chr12	117398529	117398775	NM_003594	TTF2
chr12	119728513	119729022	NM_016527	HAO2
chr13	22636359	22636957	NM_001083621	ZBTB40
chr13	24744359	24744952	NM_001010980	NCMAP
chr13	25623694	25624089	NM_018202	TMEM57
chr13	26062932	26063617	NM_178422	PAQR7
chr13	28874007	28874496	NM_024482	GMEB1
chr13	37813123	37813703	NM_003462	DNALI1
chr13	40631224	40631493	NM_022733	SMAP2
chr13	45936304	45936891	NM_021639	GPBP1L1
chr13	45936304	45936891	NM_016486	TMEM69
chr13	46928601	46929201	NM_001145474	TEX38
chr13	47292500	47292886	NM_178134	CYP4Z1
chr13	52061595	52062168	NR_031580	MIR761
chr13	67380515	67380970	NM_001013674	C1orf141
chr13	68429150	68429686	NR_031664	MIR1262
chr13	74977479	74977982	NM_138467	TYW3
chr13	74977479	74977982	NM_001130043	CRYZ
chr13	75360719	75361115	NM_001001933	LHX8
chr13	107384763	107385228	NM_018137	PRMT6
chr13	110046388	110046866	NM_146421	GSTM1
chr13	113300476	113300939	NM_003051	SLC16A1
chr14	22338304	22338839	NM_030761	WNT4
chr14	22862176	22862830	NM_001114101	C1QC
chr14	32689780	32690422	NM_001145720	ZBTB8B
chr14	37801027	37801358	NM_024700	SNIP1
chr14	46907427	46907927	NM_001042546	ATPAF1
chr14	47417540	47417990	NM_005764	PDZK1IP1
chr14	53478126	53478549	NM_017887	C1orf123
chr14	54126113	54126569	NM_213593	DIO1
chr14	54126113	54126569	NM_018982	YIPF1
chr14	72524450	72525059	NM_173808	NEGR1
chr14	76154428	76154855	NM_080868	ASB17
chr14	103348339	103348922	NM_001854	COL11A1
chr15	38171927	38172520	NM_005540	INPP5B
chr15	39811785	39812341	NM_001135654	PABPC4
chr15	43940477	43940845	NM_174971	ST3GAL3
chr15	50276495	50277003	NM_032785	AGBL4
chr15	52950888	52951517	NM_023077	SELRC1
chr15	52950888	52951517	NM_024646	ZYG11B
chr15	55212240	55212547	NM_182532	TMEM61
chr15	70598618	70599172	NM_030816	ANKRD13C
chr15	70598618	70599172	NR_027404	HHLA3
chr15	85117293	85117546	NM_012152	LPAR3
chr15	86873082	86873524	NR_024604	CLCA3P
chr16	3362602	3363462	NM_014448	ARHGEF16
chr16	6008879	6009554	NM_003636	KCNAB2
chr16	8845325	8845687	NM_001428	ENO1
chr16	9617617	9618267	NM_005026	PIK3CD
chr16	9617617	9618267	NR_027045	C1orf200
chr16	10174864	10175882	NM_183416	KIF1B
chr16	10419764	10420378	NM_199294	APITD1
chr16	10419764	10420378	NM_198544	APITD1-CORT
chr16	11903701	11904119	NM_000302	PLOD1
chr16	15970196	15970633	NM_017556	FBLIM1
chr16	17130659	17131372	NM_014675	CROCC
chr16	17228285	17228624	NM_022089	ATP13A2
chr16	19462425	19463110	NM_001145289	AKR7L
chr16	22162475	22162837	NM_007352	CELA3B
chr16	22835881	22836445	NM_015991	C1QA
chr16	46394031	46395753	NM_005727	TSPAN1
chr16	84802849	84803468	NM_004388	CTBS
chr17	867976	868606	NM_198317	KLHL17
chr17	867976	868606	NM_152486	SAMD11
chr17	867976	868606	NM_015658	NOC2L
chr17	878497	879081	NM_032129	PLEKHN1
chr17	1091862	1092342	NM_153254	TTLL10
chr17	1091862	1092342	NR_029639	MIR200B
chr17	1091862	1092342	NR_029957	MIR429
chr17	1091862	1092342	NR_029834	MIR200A
chr17	1235029	1235338	NM_017871	CPSF3L
chr17	1235029	1235338	NM_030649	ACAP3
chr17	1235029	1235338	NM_153339	PUSL1
chr17	1235029	1235338	NM_001029885	GLTPD1
chr17	1237670	1238001	NM_152228	TAS1R3
chr17	1277039	1277444	NM_004421	DVL1
chr17	1493378	1494008	NM_014188	SSU72
chr17	2394177	2394838	NM_014638	PLCH2
chr17	15933101	15933700	NM_001013641	TMEM82
chr17	19420303	19420761	NM_020765	UBR4
chr17	31469146	31469714	NM_024522	NKAIN1
chr17	31609591	31610169	NM_004102	FABP3
chr17	31676929	31677424	NM_178865	SERINC2
chr17	44914412	44915417	NM_001145636	C1orf228
chr17	44914412	44915417	NM_024587	TMEM53
chr18	833265	833674	NR_026874	LOC100130417
chr18	924623	925247	NR_027693	C1orf170
chr18	1165173	1165763	NM_001014980	FAM132A
chr18	1165173	1165763	NM_080605	B3GALT6
chr18	1221923	1222269	NM_002978	SCNN1D
chr18	1349910	1350297	NM_001146685	TMEM88B
chr18	22182249	22182665	NM_005747	CELA3A
chr19	10387687	10388242	NM_002631	PGD
chr19	16539348	16539759	NM_018994	FBXO42
chr2	1826355	1826602	NM_138705	CALML6
chr2	16576314	16577029	NM_015609	SZRD1
chr2	112956776	112957282	NM_006135	CAPZA1
chr2	112956776	112957282	NM_138729	ST7L
chr2	115361954	115362397	NM_000549	TSHB
chr2	143334072	143334568	NM_001037675	NBPF9
chr2	143334072	143334568	NR_003242	PFN1P2
chr2	143625891	143626451	NM_001002811	PDE4DIP
chr2	143813660	143814200	NM_004892	SEC22B
chr2	144457665	144457974	NM_002614	PDZK1
chr2	144644498	144645062	NR_003377	PDZK1P1
chr2	146557643	146558234	NM_001144032	PPIAL4E
chr2	146557643	146558234	NM_001164261	PPIAL4D
chr2	146557643	146558234	NM_001164262	PPIAL4F
chr2	148054812	148055314	NM_001161334	HIST2H2BF
chr2	148054812	148055314	NM_003548	HIST2H4A
chr2	148054812	148055314	NM_001123375	HIST2H3D
chr2	148054812	148055314	NM_001034077	HIST2H4B
chr2	148076957	148077423	NM_021059	HIST2H3C
chr2	148076957	148077423	NM_003516	HIST2H2AA3
chr2	148076957	148077423	NM_001040874	HIST2H2AA4
chr2	148076957	148077423	NM_001005464	HIST2H3A
chr2	148151049	148151422	NM_005850	SF3B4
chr2	148151049	148151422	NM_016074	BOLA1
chr2	148151049	148151422	NM_014849	SV2A
chr2	148314393	148314965	NM_007259	VPS45
chr2	148503859	148504316	NM_016022	APH1A
chr2	148503859	148504316	NM_012113	CA14
chr2	148503859	148504316	NM_024579	C1orf54
chr2	148503859	148504316	NM_144697	C1orf51
chr2	148595260	148595803	NM_015203	RPRD2
chr2	149510502	149510975	NM_020832	ZNF687
chr2	149510502	149510975	NM_002810	PSMD4
chr2	149587235	149588041	NM_000449	RFX5
chr2	149625977	149626444	NM_002796	PSMB4
chr2	149625977	149626444	NM_003944	SELENBP1
chr2	149834957	149835529	NM_030918	SNX27
chr2	150918582	150918944	NM_178428	LCE2A
chr2	150966460	150966956	NM_178356	LCE4A
chr2	150966460	150966956	NM_001024679	C1orf68
chr2	151135812	151136271	NM_005547	IVL
chr2	151252496	151252811	NM_001097589	SPRR3
chr2	151252496	151252811	NM_003125	SPRR1B
chr2	151385701	151386155	NR_003062	SPRR2C
chr2	151385701	151386155	NM_001014291	SPRR2G
chr2	151501048	151501853	NM_000427	LOR
chr2	151592320	151592902	NM_002965	S100A9
chr2	151592320	151592902	NM_020393	PGLYRP4
chr2	151598011	151598608	NM_005621	S100A12
chr2	151768307	151768768	NM_002962	S100A5
chr2	151768307	151768768	NM_014624	S100A6
chr2	151768307	151768768	NM_002960	S100A3
chr2	151768307	151768768	NM_019554	S100A4
chr2	152377150	152377445	NM_207308	NUP210L
chr2	152626320	152626656	NM_000565	IL6R
chr2	152725811	152726618	NM_182499	TDRD10
chr2	152725811	152726618	NM_001010846	SHE
chr2	152860630	152861267	NM_015841	ADAR
chr2	153177327	153177803	NM_006556	PMVK
chr2	153177327	153177803	NM_020524	PBXIP1
chr2	153224033	153224475	NM_003029	SHC1
chr2	153224033	153224475	NM_001826	CKS1B
chr2	153382570	153383004	NM_018973	DPM3
chr2	154387903	154388290	NM_022367	SEMA4A
chr2	155182320	155182815	NR_030527	MIR765
chr2	157085720	157086570	NM_002432	MNDA
chr2	158121542	158121821	NM_012337	CCDC19
chr2	159347081	159347509	NM_005600	NIT1
chr2	159347081	159347509	NM_012394	PFDN2
chr2	159810269	159810847	NM_201563	FCGR2C
chr2	159927135	159927732	NM_001184873	FCRLA
chr2	159927135	159927732	NR_002595	RPL31P11
chr2	160003484	160004001	NM_007348	ATF6
chr2	160003484	160004001	NM_007240	DUSP12
chr2	160816156	160816559	NM_003115	UAP1
chr2	161097847	161098433	NM_178550	C1orf110
chr2	161455186	161455681	NM_003617	RGS5
chr2	163595527	163596109	NM_177398	LMX1A
chr2	165441392	165441801	NM_002697	POU2F1
chr2	166370835	166371271	NM_153832	GPR161
chr2	166484165	166484599	NR_026844	ANKRD36BP1
chr2	169424274	169424677	NM_001460	FMO2
chr2	169967403	169967999	NM_003762	VAMP4
chr2	170023084	170023693	NM_014955	METTL13
chr2	173217444	173218003	NM_014412	CACYBP
chr2	173252973	173253486	NM_022100	MRPS14
chr2	173411907	173412407	NM_014656	KIAA0040
chr2	174433957	174434322	NM_022457	RFWD2
chr2	175254267	175254933	NR_030163	MIR488
chr2	176733042	176733373	NM_001170723	TEX35
chr2	177305214	177305811	NM_022371	TOR3A
chr2	177545193	177545769	NM_003101	SOAT1
chr2	177583215	177583796	NM_144696	AXDND1
chr2	178423634	178424012	NR_026900	FLJ23867
chr2	181184432	181184816	NM_030933	SHCBP1L
chr2	182626299	182626746	NM_030806	C1orf21
chr2	184680757	184681230	NM_022576	PDC
chr2	188732121	188732600	NM_199051	FAM5C
chr2	191278339	191278823	NM_015984	UCHL5
chr2	191278339	191278823	NM_001173525	TROVE2
chr2	191402480	191402926	NM_003783	B3GALT2
chr2	195184365	195184902	NM_005666	CFHR2
chr2	196005213	196005610	NM_001142795	DENND1B
chr2	196384271	196384854	NM_133494	NEK7
chr2	196768729	196769219	NM_133262	ATP6V1G3
chr2	196887722	196888164	NM_002838	PTPRC
chr2	198458911	198459440	NM_001105517	FAM58BP
chr2	198867391	198867840	NM_014875	KIF14
chr2	198894164	198894725	NM_001031725	DDX59
chr2	201050267	201050813	NM_006618	KDM5B
chr2	201091669	201092080	NR_002929	LOC148709
chr2	201391949	201392305	NM_004997	MYBPH
chr2	201951745	201952128	NR_003019	SNORA77
chr2	202109491	202110076	NM_003094	SNRPE
chr2	202440937	202441289	NM_198447	GOLT1A
chr2	202440937	202441289	NM_002256	KISS1
chr2	202722529	202723137	NM_002646	PIK3C2B
chr2	202940436	202940927	NM_201630	LRRN2
chr2	203172407	203172727	NM_001160331	NFASC
chr2	203923123	203923527	NM_033102	SLC45A3
chr2	204842111	204842618	NM_006893	EIF2D
chr2	205063054	205063363	NM_013371	IL19
chr2	205116295	205116886	NM_018724	IL20
chr2	205867561	205868091	NM_175710	CR1L
chr2	208013719	208014201	NM_152485	C1orf74
chr2	210646113	210646590	NM_018252	TMEM206
chr2	218514913	218515307	NM_012414	RAB3GAP2
chr2	218514913	218515307	NR_001587	AURKAPS1
chr2	219099538	219099981	NM_021958	HLX
chr2	219582608	219583125	NR_024236	C1orf140
chr2	220864452	220864897	NM_198551	MIA3
chr2	221372657	221373188	NM_003268	TLR5
chr2	221952176	221952532	NM_001748	CAPN2
chr2	222685170	222685643	NM_001115113	WDR26
chr2	224314087	224314440	NM_002107	H3F3A
chr2	224314087	224314440	NR_002315	H3F3AP4
chr2	225205509	225205957	NM_020247	ADCK3
chr2	226426746	226427308	NM_001010867	IBA57
chr2	226479866	226480182	NM_052843	OBSCN
chr2	226757779	226758141	NM_001010858	RNF187
chr2	227808611	227808921	NM_014409	TAF5L
chr2	227808611	227808921	NM_014777	URB2
chr2	228272463	228273055	NM_004481	GALNT2
chr2	228903121	228903615	NM_000029	AGT
chr2	229553077	229553665	NM_175876	EXOC8
chr2	229553077	229553665	NM_032018	SPRTN
chr2	231532445	231532952	NM_032435	KIAA1804
chr2	232818438	232818947	NM_182972	IRF2BP2
chr2	234100240	234100558	NM_000081	LYST
chr2	236132840	236133288	NM_021186	ZP4
chr3	78202900	78203410	NM_003902	FUBP1
chr3	142549738	142550248	NM_001123068	PPIAL4G
chr3	143038166	143038663	NR_024511	LINC00623
chr3	143038166	143038663	NR_024584	LOC728875
chr3	144249961	144250311	NM_144698	ANKRD35
chr3	144249961	144250311	NM_003637	ITGA10
chr3	144275232	144275734	NM_006099	PIAS3
chr3	144307288	144307632	NM_006468	POLR3C
chr3	144307288	144307632	NM_001012758	NUDT17
chr3	144307288	144307632	NM_014455	RNF115
chr3	146069274	146069570	NM_183372	NBPF11
chr3	146069274	146069570	NM_001101663	NBPF24
chr3	146498684	146499142	NM_015383	NBPF14
chr3	147021095	147021446	NM_001102663	NBPF16
chr3	147622918	147623386	NR_027484	FCGR1C
chr3	148127030	148127811	NM_175065	HIST2H2AB
chr3	148127030	148127811	NM_003517	HIST2H2AC
chr3	148127030	148127811	NM_003528	HIST2H2BE
chr3	148171232	148171840	NM_181873	MTMR11
chr3	148246966	148247407	NM_020205	OTUD7B
chr3	148386463	148386826	NM_016274	PLEKHO1
chr3	148466599	148467087	NM_001136479	ANP32E
chr3	148525059	148525532	NM_031901	MRPS21
chr3	148554626	148555297	NM_004698	PRPF3
chr3	148719201	148719620	NM_025150	TARS2
chr3	148738688	148739011	NM_004425	ECM1
chr3	148855865	148856113	NM_207168	ENSA
chr3	148954880	148955432	NM_032132	HORMAD1
chr3	149106395	149106705	NM_178427	ARNT
chr3	149232831	149233443	NM_001163260	FAM63A
chr3	149232831	149233443	NM_021222	PRUNE
chr3	149300121	149300530	NM_020239	CDC42SE1
chr3	149300121	149300530	NM_006818	MLLT11
chr3	149300121	149300530	NM_144618	GABPB2
chr3	149368451	149368971	NM_001178061	SEMA6C
chr3	149378588	149379038	NM_024575	TNFAIP8L2
chr3	149403825	149404398	NM_212551	LYSMD1
chr3	149403825	149404398	NM_013353	TMOD4
chr3	149403825	149404398	NM_024041	SCNM1
chr3	149410371	149410830	NM_005997	VPS72
chr3	149568632	149569149	NM_002651	PI4KB
chr3	149787492	149787847	NM_020127	TUFT1
chr3	149787492	149787847	NR_030280	MIR554
chr3	149962459	149962935	NM_007185	CELF3
chr3	149962459	149962935	NM_001144956	RIIAD1
chr3	150550394	150550696	NM_002016	FLG
chr3	150590824	150591436	NM_001014342	FLG2
chr3	150799903	150800469	NM_178435	LCE3E
chr3	150799903	150800469	NM_032563	LCE3D
chr3	151190546	151190964	NM_173080	SPRR4
chr3	151324163	151324613	NM_001024209	SPRR2E
chr3	151800656	151801113	NM_005978	S100A2
chr3	151866067	151866543	NM_015607	CHTOP
chr3	151866067	151866543	NM_005979	S100A13
chr3	151866067	151866543	NM_006271	S100A1
chr3	151866067	151866543	NM_080388	S100A16
chr3	151866067	151866543	NM_020672	S100A14
chr3	153188666	153188958	NM_138300	PYGO2
chr3	153550152	153550884	NM_014328	RUSC1
chr3	153550152	153550884	NM_001135822	FDPS
chr3	153550152	153550884	NM_001039517	RUSC1-AS1
chr3	153550152	153550884	NM_181871	PKLR
chr3	154195802	154196442	NM_001162384	ARHGEF2
chr3	154813899	154814292	NM_144772	APOA1BP
chr3	154918730	154919276	NM_006617	NES
chr3	154948100	154948549	NM_015997	RRNAD1
chr3	154948100	154948549	NM_001878	CRABP2
chr3	154948100	154948549	NM_030980	ISG20L2
chr3	155022271	155022694	NM_199416	PRCC
chr3	155141269	155141861	NM_144702	LRRC71
chr3	155283619	155283948	NM_014784	ARHGEF11
chr3	156090216	156090792	NM_005894	CD5L
chr3	156434778	156435423	NM_001766	CD1D
chr3	156617059	156617554	NM_001004475	OR10T2
chr3	156659140	156659382	NM_001004476	OR10K2
chr3	156700910	156701650	NM_001004472	OR10R2
chr3	156788734	156789405	NM_001160325	OR6P1
chr3	156788734	156789405	NM_001005189	OR6Y1
chr3	156855777	156856535	NM_001004478	OR10Z1
chr3	157003031	157003590	NM_001005185	OR6N1
chr3	157003031	157003590	NM_001005184	OR6K6
chr3	157309062	157309642	NM_004833	AIM2
chr3	157448718	157449059	NM_002036	DARC
chr3	157691105	157692136	NM_012351	OR10J1
chr3	158622978	158623552	NM_005598	NHLH1
chr3	158802075	158802587	NM_001184879	CD84
chr3	158937909	158938448	NM_001778	CD48
chr3	159098485	159098852	NM_016382	CD244
chr3	159134569	159135078	NM_017625	ITLN1
chr3	159364220	159365214	NM_032998	DEDD
chr3	159386954	159387902	NM_012475	USP21
chr3	159386954	159387902	NM_001122764	PPOX
chr3	159386954	159387902	NM_016406	UFC1
chr3	159404517	159405093	NM_003779	B4GALT3
chr3	159485943	159486567	NM_001102566	PCP4L1
chr3	159851670	159852113	NM_000570	FCGR3B
chr3	159916283	159916614	NM_001002275	FCGR2B
chr3	160255376	160255828	NM_015441	OLFML2B
chr3	161013108	161013433	NM_016371	HSD17B7
chr3	161285866	161286191	NM_001113381	RGS4
chr3	161541304	161541888	NM_145697	NUF2
chr3	163867653	163868251	NM_004528	MGST3
chr3	165082719	165083117	NM_017542	POGK
chr3	165341575	165342383	NM_005814	GPA33
chr3	165341575	165342383	NM_001080426	DUSP27
chr3	165853092	165854012	NM_052862	RCSD1
chr3	165975449	165976002	NM_024569	MPZL1
chr3	167325213	167325468	NM_001677	ATP1B1
chr3	167590022	167590497	NM_013330	NME7
chr3	167590022	167590497	NM_003666	BLZF1
chr3	168043979	168044454	NM_018186	C1orf112
chr3	168043979	168044454	NM_033418	METTL18
chr3	168771076	168771576	NM_152281	GORAB
chr3	169559068	169559698	NR_002719	TOP1P1
chr3	172058507	172059003	NM_033319	CENPL
chr3	172058507	172059003	NM_018122	DARS2
chr3	172154310	172155414	NM_000488	SERPINC1
chr3	174199689	174199988	NR_002998	SCARNA3
chr3	174713932	174714348	NM_021936	PAPPA2
chr3	176947977	176949254	NM_152663	RALGPS2
chr3	178100287	178100644	NM_015602	TOR1AIP1
chr3	179252239	179252956	NM_005819	STX6
chr3	179252239	179252956	NM_001531	MR1
chr3	180917997	180918541	NM_033345	RGS8
chr3	184518013	184518720	NM_001127708	PRG4
chr3	184638971	184639463	NM_022375	OCLM
chr3	190408472	190409103	NM_130782	RGS18
chr3	190873466	190873920	NM_002927	RGS13
chr3	191060248	191060667	NM_002923	RGS2
chr3	191342186	191342573	NM_024529	CDC73
chr3	191342186	191342573	NM_016066	GLRX2
chr3	195009010	195009493	NM_001166624	CFHR3
chr3	195047881	195048235	NM_002113	CFHR1
chr3	195106255	195106604	NM_006684	CFHR4
chr3	195292512	195292835	NM_001994	F13B
chr3	195419148	195419422	NM_194314	ZBTB41
chr3	197099314	197099782	NR_029626	MIR181A1
chr3	197099314	197099782	NR_029612	MIR181B1
chr4	50962	52332	NM_001005484	OR4F5
chr4	145833604	145833937	NM_005267	GJA8
chr4	146341887	146342396	NR_033189	LOC100130000
chr4	147535156	147535668	NR_027002	LOC388692
chr4	148782033	148782382	NM_019032	ADAMTSL4
chr4	149710438	149711142	NM_015100	POGZ
chr4	151239907	151240607	NM_005987	SPRR1A
chr4	153581707	153582349	NR_030282	MIR555
chr4	154645183	154645815	NR_029691	MIR9-1
chr4	154827088	154827644	NM_182679	GPATCH4
chr4	155003817	155004386	NM_001126051	HDGF
chr4	156231803	156232288	NM_018240	KIRREL
chr4	156811592	156812182	NM_001004477	OR10X1
chr4	163694527	163695022	NM_006917	RXRG
chr4	177972624	177973121	NM_173509	FAM163A
chr5	39849	40369	NR_026820	FAM138F
chr5	39849	40369	NR_026818	FAM138A
chr5	39849	40369	NR_026822	FAM138C
chr5	143062560	143063077	NM_001143883	PPIAL4B
chr5	144110814	144111209	NM_145277	HFE2
chr5	144433242	144433831	NM_007053	CD160
chr5	145900635	145901598	NM_001097616	GPR89C
chr5	148040476	148041110	NM_000566	FCGR1A
chr5	148815288	148815571	NM_182763	MCL1
chr5	148984939	148985968	NM_004079	CTSS
chr5	149452442	149453408	NM_001135638	PIP5K1A
chr5	151280578	151281310	NM_006945	SPRR2D
[truncated: 37 more rows]
